# Supplementary material for: Regulation of chromatin accessibility by the histone chaperone CAF-1 sustains lineage fidelity
Source: Nat Commun. 2022 Apr 29;13:2350. doi: 10.1038/s41467-022-29730-6 (PMC9054786; doi:10.1038/s41467-022-29730-6)
Supplement: Supplementary file 3 — Supplementary Data 1 [file 41467_2022_29730_MOESM3_ESM.xlsx]

## Sheet: Sheet1_Gene_FC_Expression
Gene	Log2FC(CAF1-OFF/Uninduced)	FDR
Tub	10.2644	1.3e-89
Cxcl3	8.85131	8.42e-33
Sec14l4	7.92342	1.27e-16
Ryr2	7.50399	4.73e-16
Nlrp10	7.40401	1.02e-101
Serpinb2	7.14279	6.61e-64
Raet1c	6.76805	9.19e-14
Fbp2	6.70437	6.97e-09
Lipn	6.66551	1.26e-06
Gm364	6.58868	8.78e-22
Vcam1	6.44732	4.71e-29
Cyp2a5	6.32845	3.01e-05
Mmp13	6.057	1.77e-28
Cybb	5.77984	1.35e-08
Tgm3	5.6862	2.69e-152
Fn1	5.64975	4.53e-06
Alox5	5.61308	8.66e-06
Ankrd22	5.58219	1.26e-06
Gfi1b	5.56538	3.01e-13
Raet1d	5.54542	6.73e-24
Rnase4	5.52049	3.01e-05
9930023K05Rik	5.51156	0.00736343
Lyz1	5.46397	1.03e-07
Gpnmb	5.43085	9.4e-23
Fmnl2	5.31916	0.000670951
Cftr	5.3096	9.05e-16
Olfml2b	5.27555	6.39e-85
Smpdl3b	5.25774	0.00409836
Pf4	5.23359	4.2e-44
Serpinb10-ps	5.17208	0.00122374
Myct1	5.17044	4.03e-12
H2-Aa	5.16605	0.0233845
Pla1a	5.1137	0.0413332
Ms4a4c	5.05036	0.00122374
Dab1	4.96549	0.00409836
Chi3l3	4.92434	9.66e-155
C5ar1	4.90814	2.51e-05
Mmp8	4.88907	0
Ccr4	4.88892	0.0233845
5730528L13Rik	4.87904	0.0714969
Folr1	4.8747	1.03e-07
Il33	4.80611	2.37e-09
Ggt7	4.76705	0.000256775
Shank3	4.7468	1.23e-06
Procr	4.66148	1.03e-10
Tanc1	4.64701	4.47e-05
Cdcp1	4.64124	0.0413332
Irg1	4.54955	0.0413332
S100a9	4.53746	1.92e-09
Crybb3	4.53252	0.0714969
Ppp1r9a	4.5184	0.0132361
Fcgr4	4.50096	1.03e-07
Mtap6	4.46067	0.0714969
Rapgef4	4.41206	2.22e-08
Prkg2	4.40329	1.23e-06
Gm595	4.40222	0.0413332
Kcnq3	4.37481	0.0233845
Tg	4.35978	1.38e-05
Oasl2	4.34555	0.000256775
Acta2	4.30918	1.71e-17
Gstm2	4.28585	0.00122374
Gm13283	4.23499	0.0714969
Cxcl9	4.22553	0.00736343
Cd200r2	4.20634	0.0132361
Ptrf	4.19484	4.49e-07
Gm1110	4.19205	0.0714969
Slit3	4.18839	0.343285
Axl	4.1873	3.72e-16
2021-09-03	4.18166	0.0413332
1700023E05Rik	4.13174	0.124499
F5	4.12037	0.343285
Gad1-ps	4.10792	0.00081544
Wnt8b	4.08682	0.343285
Cacna2d1	4.0864	0.0132361
Hr	4.07909	0.0413332
Pde1a	4.06493	0.00736343
Pax8	4.05989	0.209998
Stfa1	4.05733	2.44e-07
Cpvl	4.05506	0.0132361
Padi3	4.0542	0.00249526
Prdm1	4.04422	0.00736343
Gm14446	4.02864	0.00736343
Gimap4	4.00277	1.45e-06
Dgat2	3.99286	4.93e-217
Fbp1	3.9812	3.71e-22
1700006J14Rik	3.97206	0.124499
Slc22a20	3.93358	0.124499
Faim2	3.90303	0.0132361
Cd6	3.89719	0.00432293
Ifit1	3.85896	0.0714969
Cxcr2	3.81987	4.49e-07
Tsga10ip	3.80635	0.0714969
Il1b	3.8003	0.00142314
Tenc1	3.78973	4.47e-05
Rhoj	3.78878	4.66e-64
Plau	3.78148	0.00249526
Sox6	3.78077	0.0413332
Ppbp	3.77084	0.124499
Nos1	3.74886	0.0209541
B3gnt3	3.7365	0.0125921
Plekha4	3.73055	0.541481
Klb	3.73018	0.124499
Clec10a	3.70208	0.209998
Acoxl	3.70074	0.00081544
Csmd1	3.68675	0.03502
Eps8l2	3.67185	0.0209541
Ms4a4b	3.66776	0.03502
Ms4a6d	3.65792	1.63e-14
S100a8	3.64683	9.75e-14
Ccdc162	3.62119	0.124499
Fblim1	3.60853	0.0572832
Gm1966	3.60283	0.343285
Oas2	3.58876	0.124499
Prf1	3.57883	2.62e-05
Dhrs9	3.57104	0.343285
AW112010	3.56817	0.343285
Cd74	3.5646	0.124499
Pde10a	3.55774	1.08e-12
Gm16116	3.55593	0.124499
Mdga1	3.55104	1.77e-21
Mgam	3.50652	3.71e-45
Ccr10	3.50592	0.124499
Ramp3	3.50151	0.00081544
Tgm1	3.49696	1.47e-84
Ang	3.49399	0.209998
Il1rl2	3.48076	0.03502
Mpl	3.47286	0.0714969
Gpr133	3.47015	0.0572832
C1qb	3.46916	0.343285
2610034M16Rik	3.45991	0.0930051
4932438H23Rik	3.43947	0.00432293
Lsp1	3.42982	1.4e-06
Pdzd2	3.42923	0.00736343
Car7	3.41078	0.124499
Zfp819	3.41067	0.343285
Hpcal4	3.39992	0.809082
Trim30b	3.38314	0.146868
Ccdc80	3.37793	2.29e-85
Il18r1	3.37308	0.124499
Flt1	3.37145	5.73e-45
1700019D03Rik	3.35189	0.00249526
Crispld2	3.34993	0.000137242
Gm16718	3.34882	0.541481
Rufy4	3.34794	0.541481
Cntnap1	3.33651	0.000240575
Oas3	3.32272	0.00736343
Lmna	3.31273	0.00122102
Cd177	3.30934	0.00208275
Zbp1	3.30809	0.343285
C3	3.30593	1.96e-49
Wwc1	3.28607	0.03502
Usp18	3.28161	0.00579536
Ly6c2	3.28134	8.26e-80
Chrm1	3.28034	0.809082
2210010C04Rik	3.27772	0.00347562
3100003L05Rik	3.27534	0.541481
She	3.25837	0.0572832
Cd274	3.25802	0.00347562
Itga1	3.25035	0.809082
Slfn2	3.23769	0.00208275
Pion	3.2311	3.65e-06
Cx3cr1	3.22908	7.91e-05
Cxcl10	3.22795	0.0572832
Eng	3.22428	2.09e-09
Cd80	3.21993	0.00249526
Itgb2l	3.21361	0.0930051
Abp1	3.20842	0.209998
Cdkl2	3.18995	0.00122102
Ocm	3.18842	0.809082
Slfn4	3.17933	0.0125921
Tnxb	3.17727	2.3e-05
Faah	3.17495	0.03502
Htr2a	3.16753	0.0209541
Gimap8	3.16357	0.000330784
Slc9a5	3.16225	0.0125921
Gm15518	3.15633	0.00579536
Cxcl2	3.15533	0.146868
Cmklr1	3.15133	0.000240575
Gm13657	3.14284	0.541481
Ccr1	3.14255	3.91e-05
Kbtbd11	3.14234	0.209998
Pdzk1ip1	3.13874	0.124499
Siglece	3.13325	4.83e-10
Cdh23	3.12966	0.209998
Pilra	3.12755	0.0153727
Gcet2	3.11494	0.0125921
Dntt	3.10957	6.67e-05
Acpp	3.10914	3.06e-138
Sell	3.09588	2.3e-50
Eya2	3.06298	0.228019
Fmo5	3.06225	0.00041867
Mmp27	3.06136	0.0930051
Fgf1	3.05898	0.03502
Dpep2	3.05634	0.000113022
Sbf2	3.04903	0.809082
Mst1r	3.04872	0.343285
Gbp2	3.04756	0.209998
Gpr77	3.04235	0.146868
Rsad2	3.04181	0.0125921
Myh3	3.02801	0.0930051
Mcpt8	3.02483	3.01e-81
Ets1	3.02386	0.0153727
Ldhb	3.01375	0.809082
Tbx19	2.99702	0.146868
Sorbs3	2.97297	3.91e-05
Thy1	2.96896	4.65e-37
Tlr13	2.96683	0.343285
Apba1	2.96199	0.0209541
Ak1	2.96191	0.00152965
Cyp4f18	2.95738	5.67e-07
A430110N23Rik	2.95684	1.82e-05
Rap1gap2	2.95595	3.24e-07
2021-09-01	2.94778	1.01e-15
Mrgpra2b	2.9435	0.541481
P2ry6	2.93987	0.809082
Scnn1a	2.93816	0.000113022
Ceacam18	2.93298	0.809082
Bcl2l15	2.93195	0.541481
Aldh1a7	2.92553	0.000721192
Slfn1	2.92405	0.809082
Ddr2	2.90924	0.809082
Spint1	2.9083	0.49672
Bspry	2.90518	0.00579536
Abcc3	2.89627	2.28e-05
E230025N22Rik	2.89405	0.809082
Ccl6	2.89015	0.00945591
Anxa1	2.88767	7.56e-269
Spocd1	2.88569	0.0153727
Tns4	2.86936	0.0395699
Niacr1	2.85966	6.51e-10
Trem2	2.8554	0.809082
Tnfrsf23	2.85416	0.146868
Il1r2	2.84576	0.0153727
Pgbd1	2.84342	0.541481
Mmp12	2.83989	1.29e-53
Oit3	2.83041	0.0572832
Ccdc109b	2.81145	3.75e-05
Sec16b	2.80855	0.343285
Islr	2.80606	0.00208275
Mgl2	2.79932	0.00251327
Ifih1	2.79899	2.4e-32
Plcd1	2.79881	0.0247877
Rab25	2.7966	0.343285
Rbm20	2.79228	0.000924615
Tlr12	2.78604	2.08e-06
Abca9	2.78029	0.343285
Gm10768	2.78021	0.00152965
Rdh12	2.77986	0.00347562
Aplnr	2.77845	0.03502
Rhov	2.77341	1
Fcrls	2.77341	1
Irf7	2.76701	0.0153727
Csf2rb2	2.76609	2.46e-28
Lipm	2.76495	1
Tgm2	2.75696	5.26e-32
Gpr174	2.75493	2.37e-09
Oasl1	2.74859	0.000556896
Caskin2	2.74352	0.096292
Adamtsl4	2.73664	4.74e-06
Vill	2.73301	0.0618834
Rnase10	2.72717	0.809082
Scrg1	2.72188	1
Cxcr3	2.72188	1
Fbln1	2.71825	0.343285
F730016J06Rik	2.71049	0.00251327
Schip1	2.70561	0.0153727
Ccdc19	2.69348	0.49672
2810029C07Rik	2.68736	0.343285
Slfn5	2.68493	0.00945591
Selp	2.68402	0.541481
Camk2a	2.67371	2.65e-05
Cd5	2.67126	0.0153727
Rhobtb3	2.66217	0.010613
AC161763.1	2.65942	0.0618834
Inhba	2.65505	0.146868
Ceacam2	2.65135	0.146868
Nlrp3	2.65051	5.52e-08
9130230N09Rik	2.64959	0.343285
4930562F07Rik	2.64278	0.343285
Il1rn	2.63356	0.0930051
Gpr34	2.61435	0.00663111
Lamb2	2.60951	6.48e-11
Clstn1	2.60928	2.65e-05
Scin	2.59662	0.0166199
Alcam	2.59339	8.87e-07
Isg15	2.59207	0.0572832
Myom3	2.58413	0.809082
Ube2l6	2.58237	0.096292
Grb7	2.57883	0.343285
Atp1a2	2.57879	0.809082
Ikzf2	2.57073	9.62e-29
Mc1r	2.56273	0.0930051
Nqo1	2.55778	0.0618834
Col4a2	2.5551	6.95e-18
Cd79a	2.55343	0.000272572
Gpr35	2.55186	0.688349
Rgs5	2.55073	0.146132
Col15a1	2.54203	6.19e-05
Gm16619	2.53631	0.146868
Acox2	2.53144	0.0259519
Gm16201	2.52799	0.688349
P2ry10	2.52594	0.49672
Apoa2	2.52438	0.00107213
Cd300ld	2.52201	0.000181536
Mogat2	2.52095	2.66e-12
Mocos	2.51372	0.010613
Gja1	2.50988	0.343285
Slc15a3	2.50801	1.33e-17
Alox15	2.50231	1.41e-09
Ces2g	2.50194	0.228019
Dnajc22	2.50174	0.0930051
Zfp541	2.49385	0.809082
Ccno	2.49261	1.49e-17
Ddx58	2.49146	6.99e-07
Ly6g	2.48486	1
Oosp1	2.48346	0.146868
Lrrc49	2.47884	0.0618834
Aif1	2.47622	0.809082
Zfp760	2.46567	0.228019
Gpr81	2.46371	0.010613
Retnlg	2.46294	1
Slpi	2.4615	2.59e-280
Myo1b	2.4585	0.809082
Padi4	2.45738	0.000272572
Gcnt2	2.45692	2.59e-08
Cmah	2.4545	0.146868
Sytl3	2.44902	0.541481
Gm10238	2.42167	1
Rnase12	2.42167	1
Lrp2	2.4168	0.541481
Acsl6	2.41582	0.228019
Mrc1	2.40671	0.343285
Slfn10-ps	2.40216	0.0259519
Fas	2.3959	0.0166199
Tnfsf13b	2.39388	0.0402877
Gm17717	2.38585	0.00115423
Chrnb1	2.38428	3.12e-05
Gm16556	2.3794	0.0259519
Vwf	2.37155	0.541481
Rcn3	2.36317	1.19e-15
Rem2	2.35999	0.343285
Acvrl1	2.35999	0.343285
Tmem8b	2.35541	2.85e-08
Insl6	2.34976	0.0166199
Klc3	2.34288	0.228019
Dcbld2	2.33507	8.08e-07
Ggt1	2.33507	0.096292
Ccl24	2.33378	0.809082
Xdh	2.33376	5.79e-14
Tcf7l1	2.32752	0.343285
Neo1	2.31191	0.00278658
Camk2d	2.3115	1.21e-05
Tmc8	2.30211	0.00451786
Maml2	2.29836	0.343285
Tshr	2.29811	1
Saa3	2.294	0.902088
6430598A04Rik	2.29391	0.216705
Ifi203	2.28958	0.809082
Ddx25	2.28358	0.49672
Itga2b	2.27382	4.1e-22
Ctss	2.27264	0.146132
Slc7a8	2.27127	7.42e-10
Gm7694	2.26606	1
Cux2	2.26266	0.688349
9130014G24Rik	2.26038	0.146868
5031425F14Rik	2.2602	0.541481
Gm8459	2.25873	0.228019
Rasgrp3	2.25162	0.541481
Il27	2.24917	0.809082
Igkv12-89	2.24126	0.315751
Fgfr1	2.23847	0.49672
Dnase1l3	2.23658	0.146868
F10	2.23484	1.82e-12
Filip1	2.23381	0.343285
Serpinb8	2.22777	0.00288614
2610037D02Rik	2.22295	0.146868
Enpp6	2.22262	0.0618834
A930041C12Rik	2.22115	0.228019
Cpa3	2.21732	4.99e-135
Gpr179	2.21118	0.0618834
Lrg1	2.2105	0.809082
Olfm4	2.20575	0.216705
Col1a1	2.20357	0.688349
Htra1	2.20352	0.541481
Stab1	2.2016	5.19e-10
Fcnb	2.20142	7.79e-31
Sh2d2a	2.19499	0.343285
Deptor	2.18616	7.91e-05
Fgf3	2.17625	3.32e-07
Gm11738	2.17548	0.096292
4930420K17Rik	2.17503	8.26e-08
Ptplad2	2.17131	2.11e-06
Tarm1	2.16337	0.688349
Dclre1a	2.16254	3.71e-28
Ahrr	2.1538	0.00118714
Btbd17	2.149	0.688349
H1fx	2.13915	5.57e-43
Pvrl2	2.13255	7.16e-15
Glipr2	2.13143	1.33e-07
Tnfsf10	2.1313	0.0167351
Tbc1d8	2.12957	1.34e-06
Pld1	2.12903	1.33e-06
Btnl2	2.12829	0.0161874
Smoc1	2.12804	0.228019
Pde7b	2.12794	0.00280279
Fgd6	2.1255	3.21e-05
Hal	2.1217	0.228019
Pde8a	2.12163	0.315751
Aig1	2.11815	0.0044507
Abca13	2.1171	3.24e-05
Gbp7	2.11667	1.33e-09
Tnni3k	2.11646	0.809082
Ccl2	2.11564	0.902088
Siglec1	2.11201	0.809082
Ap1m2	2.1119	0.0167351
Tgfbr3	2.11046	1.81e-15
Cyp39a1	2.11016	0.0255858
Tmem156	2.1088	2e-11
Tcf19	2.10181	5.16e-11
BC100530	2.09498	0.541481
Slco3a1	2.08419	3.3e-10
Rasgrp4	2.08398	0.000483566
Disp2	2.08324	0.0387659
Gm20419	2.07884	0.809082
Syt8	2.0772	0.688349
1100001G20Rik	2.07566	0.688349
Tmem217	2.07434	0.688349
Wdr52	2.07158	0.228019
Creb5	2.06928	0.902088
Matk	2.06442	0.136392
Pcp4l1	2.06134	8.42e-07
Klf2	2.05782	0.541481
Kmo	2.05441	0.216705
Syt11	2.05338	3.14e-05
Msr1	2.05195	0.688349
D630003M21Rik	2.04904	0.49672
Cpm	2.04742	0.49672
Tmem221	2.04418	0.688349
Ambp	2.04212	1
Ceacam10	2.04212	1
Dhrs1	2.03972	8.24e-51
Abcb9	2.03912	0.00183285
Fcgr2b	2.0378	8.02e-52
Mtap1b	2.03719	0.49672
Tnni1	2.03557	0.000469438
A630033H20Rik	2.03512	0.438335
Stard9	2.03114	0.216705
Myo1h	2.02516	0.343285
Celsr1	2.02495	0.00183285
Fgf11	2.02324	0.136392
Socs2	2.02231	0.000121561
Slc14a1	2.0197	0.809082
Pyhin1	2.01487	0.315751
Fam198b	2.00722	0.000121561
Dram1	2.00627	0.438335
Gm13986	1.99897	0.809082
Ngp	1.99407	0.216705
Arhgef40	1.99344	0.0924678
C130050O18Rik	1.99327	0.0044507
Pim1	1.99138	3.12e-09
Csf2rb	1.9889	5.14e-111
Klrb1f	1.98693	0.00183285
Slc26a8	1.98547	0.902088
Itgb2	1.98242	1.31e-62
Id1	1.98012	3.32e-06
Jam3	1.97976	0.228019
Tas1r1	1.97777	0.315751
Dhx58	1.97139	4.77e-05
Treml4	1.97034	1
Ahr	1.97014	0.0387659
Nmnat2	1.96837	0.438335
Lcn2	1.96089	1.25e-30
1110017F19Rik	1.9594	0.0107669
Hist1h2bc	1.95611	0.0161874
Cebpe	1.95396	2.91e-68
Dok7	1.95357	0.343285
Osgin1	1.95264	0.0850718
Best1	1.95241	0.343285
1810033B17Rik	1.95098	0.000721192
Itgam	1.94873	2.52e-15
Vcan	1.94871	0.438335
Xaf1	1.94702	0.49672
Irgm2	1.94619	0.00678995
Zfp287	1.94489	0.688349
Akap12	1.94453	1.87e-05
Epor	1.94227	0.216705
Cntd1	1.93763	0.315751
Socs3	1.93729	0.0613331
Rhd	1.9362	1.89e-08
Hyal3	1.93442	0.49672
Gm15742	1.93312	0.343285
Abtb2	1.93079	0.809082
Phactr1	1.92617	0.0850718
Gnat2	1.92496	0.000111578
Exoc3l	1.92396	0.0576202
Bmf	1.92081	0.0387659
Slco2b1	1.92048	0.688349
Itih5	1.92031	1.51e-31
Cd9	1.91896	2.77e-09
Plcl1	1.91723	0.688349
Isg20	1.91214	0.0576202
Dock9	1.91113	7.02e-09
St18	1.90921	0.809082
Rin2	1.9087	1
S1pr1	1.9087	7.3e-05
Amot	1.90411	0.136392
Tmem53	1.90397	0.343285
9830001H06Rik	1.89981	0.0102451
Nkg7	1.89656	1.88e-06
Gm9733	1.89342	0.688349
Sema3g	1.88582	0.0360532
Gm13842	1.88465	0.688349
BC042782	1.88056	1
Tmem154	1.88054	0.00641998
Trim5	1.87339	1
Tmem108	1.87231	0.0010947
Rab38	1.87044	7.06e-32
Gm12498	1.86891	0.59209
Phlda1	1.86826	0.216705
Irgc1	1.86757	0.688349
Tpm4	1.86552	4.83e-39
BC043934	1.86162	1
Nlrp12	1.86033	0.123996
Cd276	1.85619	0.59209
Igtp	1.85415	0.00401049
Inpp1	1.85369	1.77e-05
Mmp28	1.8535	0.809082
Tagap	1.84902	1
Fcgrt	1.84598	0.0576202
Mycn	1.84542	0.216705
Mpeg1	1.8426	1.2e-72
Icam1	1.83913	9.78e-05
Dnajc12	1.8374	3.74e-05
Ext1	1.83628	0.216705
Btnl9	1.82881	0.0225303
Slc36a3	1.82009	0.59209
Lrp1	1.81737	6.52e-05
Pilrb2	1.81705	0.343285
Asgr2	1.81508	1
Edem3	1.81289	2.75e-70
B3gnt2	1.81154	0.216705
Krt80	1.81128	2.15e-16
Ifitm3	1.80753	6.91e-47
Ltb	1.80556	0.0850718
Gm14005	1.80327	5.53e-05
Ston2	1.80194	0.0152931
Bcl2l14	1.79864	0.123996
Nrg1	1.79715	9.78e-05
Mdfi	1.79518	0.216705
1600016N20Rik	1.79289	0.688349
Abcc2	1.79139	9.27e-08
Gm885	1.78775	8.67e-16
Camp	1.78497	1
Hnf4a	1.7833	0.343285
Col25a1	1.78106	0.002292
Piwil4	1.77909	0.902088
Nrg4	1.77783	0.136392
Tmem38a	1.77247	0.0225303
Mef2c	1.76754	0.00369542
Fgl2	1.76066	2.38e-10
Afp	1.75976	0.00209788
H2afy2	1.75969	0.902088
C1rl	1.75863	0.175194
Csf1r	1.75057	0.00873992
C1ra	1.74983	1
Tmem176b	1.74802	4.59e-24
9630013D21Rik	1.74784	0.438335
Wdr35	1.7439	0.00189825
Trib2	1.74199	1.05e-10
Pdzd3	1.74188	0.688349
Kif5c	1.74103	0.902088
Tspan13	1.7348	1.24e-16
Sash1	1.73317	2.19e-09
Ly6f	1.7307	1
Eepd1	1.72659	7.39e-07
Clec5a	1.72548	2.52e-29
Ctsh	1.72503	1
Cish	1.72056	0.380969
Osbpl3	1.71837	2.44e-07
Xlr	1.71612	0.809082
Clnk	1.71526	0.110271
Cdc42ep2	1.7063	1
Tlr1	1.70529	0.809082
Rgl1	1.70453	4.21e-05
Galm	1.70427	0.175194
Cuedc1	1.70403	9.62e-12
Mapk4	1.704	0.0426316
Cd300c	1.703	0.809082
Lpp	1.69935	0.00873992
Tnfaip6	1.69181	0.175194
H3f3b	1.68914	1.11e-249
6430548M08Rik	1.68782	0.279181
Clec4b2	1.68583	1
Coro6	1.68414	0.49672
Cd300lf	1.682	0.244339
Als2cl	1.68117	0.123996
H2-T24	1.68065	0.00873992
Tubb6	1.6806	1.49e-07
Cacna2d2	1.68057	0.0331959
Pla2g5	1.67866	0.175194
Crtac1	1.67581	1
F9	1.67457	0.49672
Gm12750	1.67424	0.59209
Cd14	1.67337	0.000122242
Agpat3	1.67227	0.00306127
Lgals3bp	1.66933	0.123996
Gpr15	1.66874	0.902088
Fam84b	1.66815	9.3e-19
Fkbp1b	1.66615	0.153579
Gm13056	1.66509	0.110271
Ckb	1.66478	0.198802
Cdkl4	1.66477	0.279181
Sowahc	1.66358	0.000794235
Spef1	1.66218	0.49672
Gm16287	1.6618	0.902088
Asprv1	1.6605	1
Dapk2	1.6591	0.153579
Trim30d	1.65552	0.438335
2410066E13Rik	1.65417	0.688349
F11r	1.65144	0.053168
Nod1	1.64761	0.016604
Pgam2	1.64749	0.768875
Scn8a	1.64589	0.49672
Gm11998	1.64584	0.00717718
Rnf43	1.64582	1
Sec14l2	1.64497	0.0147838
Tmem176a	1.64336	1.65e-08
Exoc3l2	1.6427	0.0477912
Scrn1	1.63816	0.000644691
Kcnh7	1.63722	0.00189825
Mfsd6	1.63652	1.28e-05
Fam134b	1.63566	2e-07
1600029D21Rik	1.63423	0.175194
2010012P19Rik	1.63308	0.198802
Caprin2	1.63176	0.244339
Ryr1	1.63172	0.153579
Fbxo2	1.63121	0.438335
1810055G02Rik	1.62807	1.21e-06
Parp12	1.62758	0.380969
Exd1	1.62482	0.438335
Ifitm1	1.62345	3.59e-36
E2f2	1.62091	6.93e-12
Armc3	1.6181	0.438335
Gbp3	1.6172	0.110271
Tnnc1	1.61702	1
Ovol1	1.61262	0.688349
Gm15581	1.61208	0.110271
Zc3h12d	1.6097	0.00400167
Plekha7	1.60853	0.279181
Apoc2	1.60839	0.279181
Grhl2	1.60824	0.902088
Nod2	1.5994	0.768875
Entpd1	1.59897	8.02e-05
Slc13a2	1.59723	0.688349
Serpinb6b	1.59629	0.438335
Sall2	1.59566	0.438335
Myo1d	1.59326	0.0147838
Tlr6	1.58638	0.0606886
Clec4n	1.58419	1
Dock6	1.58362	0.0235532
Gca	1.58216	1.27e-29
Gas7	1.58205	8.64e-14
Cd200r3	1.58006	0.688349
Bcas1	1.57949	6.22e-15
Hist1h4i	1.57857	0.00644732
Aldh3b1	1.57795	2.17e-16
A930024E05Rik	1.57782	0.279181
Elane	1.57736	1.84e-152
Sim2	1.57718	0.0969119
Gm16576	1.57659	0.0334506
Gfra1	1.57656	4.27e-06
Ift122	1.57646	1.68e-05
Ccdc154	1.57426	0.438335
Socs1	1.57066	0.768875
Samd9l	1.5667	0.016604
Rufy2	1.5649	0.0235532
Mapk13	1.56191	0.175194
Dync2li1	1.56118	6.38e-05
Zbtb4	1.55992	0.110271
Atp8b2	1.55887	4.93e-15
Tmcc3	1.55865	0.59209
Chst13	1.55219	0.0681919
S1pr4	1.55151	0.0147838
Fam57a	1.54853	0.0969119
Tnfaip8l1	1.54744	0.0681919
Dennd5b	1.54744	0.688349
Crip1	1.54697	0.00715637
Il22ra2	1.54375	0.768875
Elovl7	1.54249	0.213124
BC020535	1.54214	0.768875
Lrrk2	1.54092	1.32e-05
Parp14	1.5402	0.153579
Lbp	1.538	4.82e-16
Gp9	1.53751	0.00400167
Map3k8	1.53403	0.902088
Aicda	1.53299	0.59209
Amica1	1.53246	1
Itgal	1.52984	1.01e-60
Camk2b	1.52927	0.020871
Ly6a	1.5271	1
Sla2	1.52673	0.768875
Prkcb	1.52436	1.23e-14
Hsd11b1	1.52186	1.5e-07
Gata1	1.51541	0.0681919
Gas2	1.51456	1.09e-10
4932425I24Rik	1.51388	0.438335
Mgst2	1.51309	3.55e-12
Far2	1.51272	4.45e-30
Tmem50b	1.51243	1.39e-14
Serinc5	1.51031	3.89e-21
Tgfbi	1.50924	3.93e-47
Trim67	1.50556	0.0255383
D17H6S56E-5	1.50091	2.23e-114
Zfp36l1	1.50061	0.073633
Il1r1	1.49967	0.0115776
Gadd45g	1.49879	0.902088
Rab13	1.49833	0.49672
Il1f9	1.49658	1
Tbxas1	1.4947	0.153579
Dlg2	1.49106	6.26e-16
Mylk3	1.49084	0.809082
Fam114a1	1.49011	0.0147838
Kif1a	1.48679	0.688349
2010001M06Rik	1.48611	0.0017149
Liph	1.48519	0.902088
St3gal6	1.48287	0.0379054
Adora3	1.47777	0.508004
Acacb	1.47746	0.0293682
Ly75	1.47573	9.71e-07
Ahi1	1.47571	6.47e-09
9930012K11Rik	1.47443	0.185026
Vit	1.47329	0.0969119
Col4a1	1.47254	7.75e-10
Fcgr1	1.46945	0.000187723
Syne1	1.46686	9.71e-07
H2-Oa	1.46518	0.438335
Gimap6	1.46342	1.18e-10
Plekhg1	1.46298	1
Sarm1	1.46007	1
Rdm1	1.4597	0.28727
Nrip2	1.45735	0.688349
Zfp473	1.45719	0.185026
Ms4a6b	1.45664	0.0223278
Ms4a6c	1.45306	0.000624915
Tmem140	1.45212	0.135496
Hivep2	1.45096	0.00876253
9930111J21Rik2	1.45092	0.438335
Csgalnact1	1.44736	6e-10
Hpn	1.44556	0.00482289
F7	1.4455	0.0063018
4632428N05Rik	1.44534	2.64e-17
Plaur	1.44456	2e-06
Ptger3	1.44338	1e-05
Gm6485	1.44235	0.768875
Cd200r4	1.44061	0.00101275
Tcf7l2	1.43871	0.333431
Pilrb1	1.43771	0.59209
Gm14230	1.43758	0.279181
Stap2	1.43578	1
Mgat5	1.43243	1.58e-13
Tnfsf13	1.43084	0.380969
Ccdc122	1.42939	0.153579
Trim12c	1.42676	0.00261461
Gm11696	1.42543	0.380969
1300002K09Rik	1.4218	1
Bst1	1.4218	1
Pabpc1l	1.4203	0.902088
Thrb	1.41765	0.508004
Fkbp6	1.41708	0.688349
Rgnef	1.41662	5.21e-08
Zfp949	1.41402	0.153579
Plxdc1	1.41293	0.768875
Clec12a	1.41229	2.17e-24
Zfp658	1.41124	0.00187099
Gm13881	1.41083	0.768875
Amotl1	1.40637	0.213124
Dio2	1.40541	2.35e-15
Slc24a3	1.40518	0.000154832
Aim1	1.40177	0.902088
Hopx	1.40137	0.00122374
Ccr3	1.40011	1
Clu	1.39882	0.00171747
Nos1ap	1.39878	0.902088
Spp1	1.39874	1.01e-06
L1cam	1.39691	1
Afap1l1	1.39651	1.75e-05
Klrd1	1.39497	1
2400009B08Rik	1.39273	0.376887
Blvrb	1.39185	0.00670561
Gm11131	1.38859	0.508004
Tnfrsf13c	1.38757	0.508004
Star	1.38711	0.380969
Six4	1.38151	0.248392
B4galnt4	1.37384	0.508004
Gm15326	1.36988	1
Gcnt4	1.36949	0.0880468
Cd300e	1.36948	0.508004
Ppard	1.36947	4.99e-07
Fgr	1.36886	0.0642615
Hsd3b7	1.36865	0.000766681
St8sia4	1.36771	1.49e-34
Tmem119	1.36657	4.95e-17
Ehd2	1.36618	0.380969
Myo15b	1.36533	0.0146673
Tbc1d4	1.36361	0.185026
Megf10	1.36154	0.809082
Slc4a5	1.36076	0.0561044
Hlcs	1.35996	2.61e-05
Slc2a6	1.35988	4.17e-05
Zfp467	1.35862	0.333431
Hip1r	1.35861	0.00107213
Rab3il1	1.35858	0.438335
Nat8l	1.35796	0.012307
Ptger2	1.35692	1
Fam132b	1.35348	0.658584
Btla	1.35239	1.89e-09
Ankrd33b	1.35148	0.902088
Tnfsf14	1.35096	0.0561044
Diras2	1.34977	0.0880468
Micall2	1.34922	9.47e-09
Trp53inp2	1.34919	1.39e-05
Fam126b	1.34905	2.62e-09
Tmem150b	1.34692	0.118452
Ccdc62	1.34664	0.658584
Il12rb1	1.34374	0.0652842
Gchfr	1.34316	0.438335
Adamtsl5	1.34246	0.102116
Kif19a	1.34006	0.185026
Gnb5	1.33824	0.03539
Megf9	1.33789	6.26e-16
Sorl1	1.33779	8.07e-42
Ifi47	1.33763	0.000803617
H2-T22	1.33719	4.17e-05
Creb3l1	1.3289	0.102116
Bpifc	1.32866	0.809082
Jph3	1.32751	0.658584
Cd84	1.32531	1.26e-07
Nlrc4	1.32392	0.102116
4921530L18Rik	1.32375	0.942255
C230014O12Rik	1.3236	0.327457
Fat1	1.32286	4.98e-05
Acss2	1.32222	0.00437289
Adc	1.32154	0.248392
Slc31a2	1.31963	0.041896
Adcy6	1.31882	1.09e-05
Gm9581	1.31517	0.380969
Glis3	1.31445	0.214032
Sema4a	1.31347	1.57e-14
Fam161a	1.31338	0.688349
Rltpr	1.31332	0.00942999
Pigk	1.31181	1.72e-16
Bcmo1	1.31171	0.0361034
Map3k12	1.31128	0.380969
Mr1	1.31037	0.03539
Gm17311	1.3098	0.185026
Cib2	1.30848	0.902088
Lgals2	1.3076	0.380969
Slc35d3	1.30601	0.333431
Gm9949	1.30201	0.902088
Gm11202	1.30034	0.768875
A830012C17Rik	1.29856	1
Fzd4	1.29663	0.0229487
Ltb4r1	1.29649	1.11e-10
Nhsl2	1.29533	2.57e-09
Dnajc10	1.29309	4.37e-95
Bank1	1.29174	0.0171536
Igfbp6	1.29138	0.688349
Inadl	1.28938	0.438335
Parvb	1.28829	0.000825941
Arhgap22	1.28648	1
Alox12e	1.28648	1
Cbr2	1.28648	1
D17H6S56E-3	1.28601	0.59209
Tlr2	1.28419	0.0146673
Trib1	1.28413	0.00111283
Rasal1	1.28267	0.137872
0610040B10Rik	1.28233	0.658584
Hipk1	1.28193	2.59e-31
Creb3	1.28093	0.0148579
Cdkn2c	1.27868	1.84e-12
AC110211.1	1.27788	0.688349
Pik3r5	1.27701	0.438335
Dmkn	1.27659	0.658584
Sgms2	1.2765	2.32e-15
Alpk3	1.27607	0.28727
E2f7	1.2746	0.00181382
Dennd2c	1.27402	0.658584
Clstn3	1.2739	0.136392
Ank1	1.26602	0.768875
Tinagl1	1.26559	1.28e-06
Tmc3	1.26295	1
Msrb3	1.26234	0.56278
Rora	1.26232	0.119876
Abcb1a	1.26102	0.00210477
A930007I19Rik	1.25987	0.902088
Hgf	1.25807	3.11e-63
Gm8213	1.25419	0.56278
D6Mm5e	1.25409	0.00704522
Ttc39a	1.25148	0.0652842
Irak3	1.25116	3.48e-08
Gm10521	1.2492	0.902088
Mitf	1.2481	0.56278
Hist3h2a	1.24693	0.333431
Clec4a2	1.24604	0.28727
Ica1l	1.24544	0.658584
Hist2h2be	1.24506	0.00386105
Grb10	1.24414	1
Kat2b	1.24359	0.000337603
Il3ra	1.24311	0.0171536
D330028D13Rik	1.2423	0.56278
2810442I21Rik	1.24124	0.0649771
Wdr65	1.2412	0.280513
Foxr1	1.24117	1
Slc22a17	1.23936	0.658584
Rab11fip5	1.23831	7.18e-05
Gm11602	1.23594	0.419757
Trim30a	1.23405	0.000153763
Il10ra	1.23278	1
Arl4c	1.23267	0.0880468
Nicn1	1.23252	0.56278
Vamp5	1.22959	1.8e-06
Slfn9	1.22844	0.00607983
Pmel	1.22737	0.438335
Dlx4	1.22725	0.59209
Gm12708	1.2272	0.902088
St5	1.22571	0.248392
Epsti1	1.22563	0.137872
Uba7	1.22529	9.73e-05
Aox1	1.22481	1
Lass4	1.22471	0.0880681
Camkk1	1.22428	0.0487897
H2-Ob	1.22351	0.136392
1110054M08Rik	1.22328	0.942255
Rhou	1.22236	0.241315
Myoz1	1.2211	0.658584
F8	1.22109	0.508004
Lrp4	1.22087	0.0753688
Tmcc1	1.21906	0.0148509
Plekhg6	1.2188	1
Trio	1.21867	0.00607983
Ccl27a	1.21728	0.768875
Slc11a1	1.21666	0.0060884
Tmem171	1.21515	1
Mgat4a	1.21471	3.32e-09
Ccdc63	1.21365	0.438335
Nol4	1.21275	0.0567877
Inpp4a	1.21239	0.0652842
Sp100	1.21194	6.27e-12
Pld4	1.21165	0.00154901
Rnd2	1.21055	0.0649771
X99384	1.20844	0.157251
Ank	1.20757	2.47e-06
Klf8	1.20431	0.280513
H2-T10	1.20426	0.241315
Gas6	1.20399	3.8e-10
Il5ra	1.20313	0.508004
Emilin2	1.20313	6.85e-24
Id2	1.20085	0.419757
Rnf157	1.2004	0.00698009
Myadm	1.19982	0.0229442
Hlx	1.19972	9.8e-05
Spa17	1.19945	0.041973
Rhbdl3	1.19827	0.28727
Mtl5	1.19655	0.327457
Sorcs2	1.19645	0.56278
Pbxip1	1.19636	6.12e-07
Pbx3	1.19476	0.000180169
Ctse	1.19421	0.902088
Slc41a2	1.19355	1
Dusp1	1.19283	0.280513
F2rl3	1.19232	0.00114856
Fndc3b	1.19133	1.28e-17
2310042D19Rik	1.19058	1
Armcx4	1.19014	0.0111308
Itm2c	1.18742	2.24e-11
5830416P10Rik	1.18726	0.00072605
Fry	1.18527	0.0312336
Tmprss7	1.18354	0.376887
Bmpr2	1.18251	0.136392
Atrnl1	1.18194	2.06e-10
Sfxn5	1.18172	0.658584
Afmid	1.18129	0.768875
Rtp4	1.18097	0.280513
Trps1	1.18087	0.000337737
Ermp1	1.17974	8.29e-32
Znfx1	1.17754	0.00113781
Pvrl4	1.1774	1
Mndal	1.17731	0.688349
Apobr	1.17676	9.8e-05
Zfhx2	1.17544	0.438335
Mtus1	1.17453	2.49e-19
Hrh2	1.1731	0.56278
Stxbp1	1.16885	6.08e-07
Mdm1	1.16824	0.00154347
Ccnd3	1.16782	3.44e-14
Gna15	1.16544	3.9e-06
Dpep3	1.16312	1
Fcgr3	1.16235	2.83e-16
Gem	1.16104	0.56278
Dapk1	1.16087	0.942255
Mttp	1.16043	0.00282887
Atf7ip	1.16035	1.8e-09
Cdh17	1.16012	0.812386
Hfe	1.15977	0.000956064
Samd13	1.157	0.699975
BC096441	1.15627	0.280513
Itpr2	1.15534	0.00788976
Trim13	1.1553	0.280513
Trim34a	1.15507	0.768875
2210020M01Rik	1.1549	0.136392
Rad9b	1.15389	0.508004
Dnalc1	1.15343	0.327457
Cd200r1	1.15264	0.000956064
2310001H17Rik	1.14978	0.102758
Ahnak	1.14797	0.359552
Slc23a2	1.14743	0.00323699
Adamts14	1.14638	0.812386
Cyp4f41-ps	1.14511	0.942255
Ly86	1.1449	0.812386
Flnb	1.14448	1.4e-39
Dennd2a	1.14249	0.902088
Prrg4	1.1407	0.267838
Slc13a3	1.14068	1
Lrrc27	1.13988	0.267838
Naaa	1.13953	0.136392
Armcx6	1.13947	0.56278
Camk1d	1.13603	0.00698009
Scn1b	1.13556	0.942255
Il1rap	1.13381	0.00922432
Maged2	1.13314	2.41e-05
B3gnt9-ps	1.13121	0.508004
Enah	1.13016	0.942255
S100a6	1.12991	0.012307
Tmem163	1.12857	0.241315
Clcn1	1.1283	1
Ncapd3	1.12829	3.17e-21
Asah2	1.12818	0.00788976
Gpr12	1.12736	0.000172166
Prss34	1.12694	0.485466
9230114K14Rik	1.12663	0.485466
Pld2	1.12607	1
Trpm2	1.12393	0.022482
Map3k5	1.1223	1.1e-05
1810021B22Rik	1.12176	1
B430306N03Rik	1.1182	0.359552
Gm10101	1.11759	0.942255
Ceacam1	1.11703	0.0253304
Notch1	1.11675	5.67e-07
Slc15a2	1.11525	0.485466
Il18bp	1.11474	0.942255
Arsb	1.1138	7.32e-08
Rara	1.11281	0.524648
Foxo1	1.11277	0.113593
Myo18b	1.10948	0.0355548
Lcp2	1.10943	5.79e-06
Emilin1	1.10935	6.05e-34
Rwdd2a	1.10931	0.699975
Itgb7	1.10791	0.00430699
Rilpl1	1.10548	0.56278
Slc35e1	1.10464	9.71e-16
Mxra8	1.10455	0.485466
Efhd1	1.10375	0.56278
Il6st	1.1029	0.0355548
Praf2	1.10203	0.229461
Atp7a	1.10179	0.280513
Bcan	1.10158	0.942255
Gm4117	1.10142	0.768875
Blnk	1.10125	0.658584
Nfkbia	1.09803	0.000426764
Tmem116	1.09632	0.902088
Lrp12	1.09629	0.0026989
Slc2a3	1.09435	0.000190932
Itgb3	1.09423	9.7e-13
Cdkn2d	1.09363	0.768875
Rnf150	1.09321	0.902088
Mast4	1.09238	0.438335
Tdrd5	1.09066	9.17e-06
Gas2l3	1.08937	0.00106243
Fads3	1.08856	0.658584
Rph3a	1.08641	1
Gm16862	1.08563	1
Endou	1.08439	0.199372
Zfp229	1.08388	0.419757
2700046G09Rik	1.08359	0.658584
Rasip1	1.08101	0.942255
Dpy19l3	1.08017	9.78e-09
Kcnk6	1.07986	0.01015
Emp1	1.07971	0.608603
Erg	1.07933	6.93e-12
A430072P03Rik	1.07897	0.0332031
Fam187b	1.07893	1
Ccrl2	1.07869	0.453475
B230312A22Rik	1.07812	0.453475
Pmaip1	1.07698	2.11e-06
Flot2	1.07696	6.06e-09
Slfn8	1.07426	0.241315
Tmc4	1.0741	0.902088
Lgr6	1.07302	0.768875
Thbs1	1.07272	2.18e-228
Ankrd9	1.07232	0.207985
Dennd3	1.07129	0.01015
Gpr128	1.07011	0.391755
Pglyrp1	1.06915	1.27e-08
Hsh2d	1.06771	0.327457
Dact3	1.06764	0.608603
Pml	1.0674	1.55e-14
Siglec5	1.06738	4.66e-06
Gm16894	1.06686	1
Adora2a	1.0655	0.131839
2810474O19Rik	1.06318	0.000547126
Arhgap31	1.06308	1.01e-05
Homez	1.06173	0.000869007
Gm15915	1.0607	0.902088
Myl10	1.0606	0.812386
Tnni3	1.05966	0.658584
Gm5069	1.05911	0.768875
Esrrg	1.0586	0.152466
Glis2	1.05833	0.131839
Rasd1	1.05803	0.699975
Ttc21a	1.05771	0.00740147
Fam69a	1.05749	0.00866574
Map3k9	1.05665	1
Eno3	1.05631	0.146132
Tbkbp1	1.05596	1.22e-06
Zfp385a	1.05522	0.000748875
Ccdc112	1.05337	0.768875
Igf1r	1.0529	2.71e-05
1810059H22Rik	1.05276	0.768875
Tec	1.05261	1.73e-10
Dusp10	1.05254	0.768875
Ptges	1.05181	1
Prdm9	1.05159	0.699975
4930438A08Rik	1.05125	0.902088
Erc1	1.05008	0.00250685
Ms4a3	1.04969	9.1e-36
Nhsl1	1.04865	0.56278
5031414D18Rik	1.04852	0.391755
Nceh1	1.04811	3.73e-06
Fam82a1	1.0472	0.56278
Gm16587	1.0465	1
Pcyt1b	1.04523	0.56278
Msh5	1.04444	0.485466
Ifit3	1.04382	1
Cldn15	1.04295	0.000124073
E230001N04Rik	1.04216	0.56278
2500004C02Rik	1.03982	0.608603
2010001A14Rik	1.03615	0.524648
Wnk4	1.03543	0.812386
Efcab2	1.03451	0.229461
Txndc16	1.03368	0.0179004
Kcnip3	1.03053	0.0147252
Rbm47	1.03033	0.312581
A530064D06Rik	1.02822	1
Ighv1-69	1.02822	1
Iigp1	1.02822	1
Mx2	1.02822	1
A430084P05Rik	1.02822	1
C1qc	1.02822	1
Nfil3	1.02765	8.66e-06
Zfp946	1.02764	0.485466
Qsox1	1.02758	0.00712766
Bambi-ps1	1.02717	1
Ttll9	1.02712	0.216705
Brdt	1.02702	0.812386
Il15	1.0268	0.0428113
D630042F21Rik	1.02676	0.56278
Mpzl1	1.02666	0.0179004
Cdkn3	1.02624	0.000892302
Rad51c	1.02624	0.159592
Ppfia4	1.02343	0.658584
Fam161b	1.02249	1
Plekhm3	1.02222	0.187643
Sipa1l2	1.02189	0.0582565
Arid3b	1.02124	0.252944
Arrb2	1.01931	1.2e-10
Wdr78	1.01657	0.56278
Hist1h1c	1.01585	0.00116271
Card6	1.01447	0.942255
Ift80	1.01356	2.92e-05
Lrp11	1.01311	0.942255
Sgsh	1.01212	0.739116
Il7r	1.01191	1
BC017647	1.01151	0.00105165
Cep110	1.01113	1.65e-13
Ttc26	1.00711	0.359552
Itfg3	1.00711	0.146132
Slc25a29	1.00512	0.108228
Galr2	1.00464	1
Rpgrip1	1.00461	0.768875
BC013529	1.00427	0.000766577
Rell1	1.00376	1.65e-05
Slc7a11	1.00318	3.71e-23
Nlrx1	1.00286	0.0162072
Ppfia3	1.00176	0.768875
Ipcef1	1.00168	0.453475
Arap3	1.00085	3.99e-09
Plk2	0.999153	1
D17H6S53E	0.999094	0.119638
Dynlt1-ps1	0.998805	0.902088
1700008O03Rik	0.99876	0.942255
Tnnt1	0.998029	0.0316685
Cand2	0.99779	0.0231983
Eme2	0.997539	0.419757
Thbd	0.997525	2.51e-05
Clec7a	0.996526	0.146132
Tigd5	0.996315	0.812386
Aipl1	0.991883	0.699975
Il12rb2	0.991286	0.559981
Adam8	0.990639	0.146132
Ifi30	0.989713	0.204413
Depdc7	0.988673	0.312581
Slc37a1	0.988646	0.00407317
4921507P07Rik	0.988327	0.524648
Prkd2	0.988136	0.00712766
Pmepa1	0.987665	0.56278
Tspyl4	0.987358	0.812386
Ifi27l1	0.986608	0.000113022
Klra2	0.985185	1
Irf8	0.983565	0.000102202
Evl	0.982616	1
Ampd3	0.981025	1
Cd22	0.981025	1
Speg	0.98041	0.102131
Cast	0.9789	1.2e-07
Hvcn1	0.976572	3.42e-09
Dnahc17	0.974051	0.292464
Chn2	0.973961	0.000406969
Rbms2	0.97287	0.00407317
Lyst	0.97276	0.00780415
Gcgr	0.972579	0.608603
Cass4	0.972205	0.485466
2610109H07Rik	0.971964	0.658584
Bicd1	0.971218	0.137976
Garnl3	0.9709	0.965205
1700013G23Rik	0.970237	0.812386
Tmem63a	0.970205	0.00228122
Pik3ap1	0.967175	2e-11
Hsd17b14	0.965775	0.0703237
Ggct	0.964414	0.273185
Dclre1b	0.963497	3.6e-05
Plxnc1	0.962257	0.00207829
Fam167a	0.962055	0.942255
Cobll1	0.960251	0.768875
Cdc42bpg	0.960177	1.55e-09
Tgfbr2	0.959307	0.000383539
Nostrin	0.95923	0.658584
Klhl5	0.958262	9.61e-25
Adam17	0.955466	3.27e-19
Vps37b	0.95468	2.74e-05
Lilrb4	0.953637	1
9330160F10Rik	0.953056	1
Mybl1	0.952914	0.485466
Hipk2	0.9516	0.00010091
Pih1d2	0.950363	0.812386
Dtx3l	0.950244	0.0107196
Abi2	0.950055	0.000124788
Zfp799	0.949341	0.812386
Mgst1	0.94864	0.0283823
Ptger4	0.94842	0.252944
St3gal2	0.947935	0.000721192
Pcdhga9	0.946901	0.56278
Prkar1b	0.946367	1
Tmem2	0.945684	1.25e-05
Jup	0.94545	0.0419129
Cdkn1b	0.945323	0.00114856
4930597O21Rik	0.94408	0.965205
Tnni2	0.943905	1
Sv2a	0.943799	0.699975
Gabbr1	0.942445	0.273185
Zkscan4	0.941151	0.965205
6720401G13Rik	0.940482	0.812386
Oas1c	0.939917	0.340496
Fhit	0.939153	0.363416
Bcl2l1	0.939084	4.77e-05
Gpr161	0.93804	0.0311035
Ephx1	0.936103	0.942255
Sh3bp5	0.936054	0.0656683
Ecm1	0.93538	0.317434
Gm10505	0.93502	0.812386
Sun2	0.934475	2.13e-31
Daam2	0.93281	1
9030617O03Rik	0.932254	0.149531
Ophn1	0.929811	0.292464
Mgll	0.929074	0.0338367
Slc22a4	0.928897	0.0311035
Wnt6	0.928701	0.645384
Rgs10	0.928693	0.453475
Znrd1as	0.928627	0.768875
Fut8	0.92849	1.34e-34
Zfp503	0.927749	0.317434
Cdk17	0.927609	3.63e-05
Hif3a	0.92753	0.0764413
Asph	0.927413	1.05e-13
Ptgir	0.92741	8.44e-07
Mxd1	0.927333	0.000398017
Farp1	0.926621	0.559981
Acvr1b	0.925793	0.00409432
Lig4	0.925664	0.339347
1110003E01Rik	0.925169	5.31e-09
Abcc10	0.924391	0.218371
Rsph9	0.923169	0.699975
Cdc25b	0.922371	2.93e-05
Zfp69	0.921182	1
Tuba1a	0.920838	0.0359759
Sdr42e1	0.919789	0.645384
Fzd9	0.918163	0.363416
Spsb4	0.916877	0.189813
C030044B11Rik	0.916819	0.559981
Sema3b	0.916424	0.453475
Trim7	0.915754	0.812386
Gm2788	0.914688	0.812386
C230037L18Rik	0.914534	1
Igfbp4	0.914426	2.86e-72
Rxra	0.914385	1
P2rx7	0.913706	0.608603
Ell2	0.913188	7.34e-05
Atp2b1	0.911347	8.66e-10
Gm16825	0.910594	0.768875
Dgkh	0.909832	0.942255
Slc45a4	0.909469	7.34e-05
Nwd1	0.909262	0.00557092
Reck	0.907561	0.422177
Parp3	0.906941	0.0127802
Pde8b	0.905167	1
Mknk2	0.903394	5.62e-16
Ptk7	0.902569	5.55e-10
Met	0.902345	7.51e-06
Sgk3	0.900778	0.00207829
Atp8a1	0.900688	0.00210452
Cenpf	0.900341	5.68e-10
Dgka	0.899491	0.0424905
Gimap5	0.899408	0.273185
Cd300a	0.89892	1.64e-05
Heg1	0.898835	6.21e-08
Lrrc51	0.897966	0.485466
Acbd4	0.897839	0.313304
Fam65b	0.897004	0.000149878
Serpini1	0.896656	0.739116
Samhd1	0.896147	0.000102441
Smarca2	0.896076	4.97e-08
Gm9958	0.896039	0.942255
Tbc1d2b	0.896029	1.79e-08
Tecpr1	0.895771	0.0186074
Csrnp1	0.895389	0.149531
Trim9	0.895144	0.559981
4932415G12Rik	0.894945	0.113067
Tnrc6b	0.894267	3.48e-06
Fam120c	0.893746	0.313304
Lamb3	0.89133	0.485466
Tnfaip2	0.891249	2.53e-06
Lrba	0.891114	7.02e-05
Zhx2	0.890093	0.162124
Ddr1	0.888014	0.674943
Gm16675	0.887355	0.942255
Rps6ka3	0.886726	1.71e-10
Igf2bp2	0.88651	0.848929
Ccl4	0.885676	0.768875
Dnmbp	0.885458	0.0273056
C4b	0.884744	1
Wipi1	0.884131	0.0120724
S100a10	0.883098	1.12e-05
Asb1	0.88229	0.00245251
Arl16	0.881479	0.218371
Tcf4	0.881293	0.000722766
Tmem71	0.881217	0.00450615
Rnase6	0.879393	1
C3ar1	0.879393	1
D330023K18Rik	0.879336	0.942255
Sardh	0.878497	0.387604
Cpeb4	0.878421	0.00818903
Tubb2a	0.87762	0.447334
Sp140	0.876603	0.0233845
Pik3c2b	0.875668	0.812386
Cd97	0.875482	8.35e-06
Rogdi	0.874535	0.0395973
Vat1	0.873759	2.25e-26
Oxr1	0.873523	7.68e-08
Tnfsf9	0.871214	1
Creb3l2	0.871162	0.000911271
Art4	0.87106	0.608603
Gm15232	0.86999	1
Creld1	0.869168	0.00709921
4933426M11Rik	0.868644	0.000364976
Gm16738	0.868469	0.608603
4833407H14Rik	0.868467	0.965205
Heatr7a	0.868196	0.0149799
Klf6	0.867284	0.00197742
1700066B19Rik	0.867086	0.942255
Oas1b	0.866908	0.848929
Dhrs7	0.866625	0.000104915
Marveld1	0.866257	0.0103421
Cd33	0.865189	4.26e-24
2010300C02Rik	0.864827	0.965205
Fam176b	0.864679	0.768875
Akt3	0.864328	0.00487737
Btbd2	0.864039	0.00419184
Sgms1	0.863642	0.0173614
Ocrl	0.86354	6.67e-06
Chd5	0.863342	0.848929
Trim45	0.862415	0.0252146
Lca5	0.861544	0.768875
Hip1	0.859359	0.0120724
Pkn3	0.858964	0.0457586
Plxnb2	0.857057	5.34e-08
4933406C10Rik	0.856985	1
Gm17395	0.856525	0.965205
Pnp	0.855281	1.22e-06
Acadsb	0.855111	2.69e-05
Gm16299	0.854016	0.848929
Gm16316	0.853713	1
Tmem59l	0.853682	0.412718
Myh13	0.853437	0.357567
4930578N16Rik	0.853181	0.812386
Sorbs1	0.853117	0.645384
Ifi27l2a	0.852646	1
Ghdc	0.851762	0.130649
Gba2	0.85137	0.00133425
Trem3	0.851337	0.0112081
Jub	0.850921	0.768875
Utrn	0.850334	0.00418877
Gm16786	0.849603	0.942255
Egr1	0.849177	0.511679
Cbx7	0.849071	0.559981
Rcan3	0.848985	0.200385
Zfp54	0.848496	0.422177
Cyb5d2	0.848013	0.485466
Adamdec1	0.847692	1
Actn1	0.847595	7.94e-06
Ssbp2	0.84708	0.0071012
Tfr2	0.846759	0.000132102
Plekhg5	0.846072	0.485466
Gda	0.845794	4.27e-41
C2cd2l	0.845457	0.14876
Abhd8	0.845456	0.00106986
Naga	0.845227	2.7e-05
Stat1	0.844644	0.000461744
Pon3	0.844412	0.485466
Oscp1	0.842657	0.12163
Il12a	0.842302	0.292464
Mylip	0.840971	0.250034
Nrxn2	0.839537	0.812386
Ffar2	0.836939	0.0160877
Lpo	0.836778	0.942255
Six1	0.83676	0.00332982
Plekhh3	0.835819	1
Zfhx3	0.835263	0.0953799
Zfp7	0.835194	0.139989
Ccl3	0.834572	0.0713917
2610020C07Rik	0.834287	0.965205
Sipa1l1	0.833847	1.65e-18
Tfeb	0.833266	0.188106
6030429G01Rik	0.832783	0.588829
Specc1	0.831819	0.00881226
Cml1	0.831594	0.812386
Gpc3	0.831229	1.15e-27
Tmco3	0.830747	0.0572832
C77080	0.830355	0.172597
Ggta1	0.830193	2.54e-09
Rps6kc1	0.829904	0.0425424
Baiap3	0.829383	0.608603
Ampd2	0.82898	1.06e-17
Fchsd1	0.828737	0.453475
Tcam1	0.828476	0.0395166
Zfp114	0.828252	0.812386
Comp	0.828091	0.942255
Bcl2l11	0.827886	0.0567877
Nat6	0.827095	0.112455
Tmem79	0.826738	0.539811
Rasal3	0.826514	0.00132895
Zfp934	0.826406	0.812386
Tal2	0.826311	1
Casp7	0.82557	1.7e-05
Farp2	0.825414	0.87258
Iqgap3	0.824593	0.000113022
Hdc	0.824444	0.000246155
Trim12a	0.824403	0.376887
Card10	0.823733	1
Cpd	0.823234	6.19e-13
a	0.822934	0.447334
Aldh3a2	0.822416	0.0065345
Tnf	0.82184	0.965205
Ankdd1b	0.819802	0.812386
Gm16847	0.819655	0.902088
Trim56	0.819452	0.000336593
Cchcr1	0.819302	0.103591
Cyp2d22	0.819294	0.739116
Dip2a	0.818473	0.120019
Iglon5	0.818168	0.942255
BC013712	0.817512	0.0315752
Tnfrsf8	0.817199	0.14876
Plekho2	0.816492	0.000489359
Tmem62	0.815623	0.645384
Gstm1	0.814933	2.27e-18
Plxnd1	0.814706	6.86e-10
Pde4b	0.814322	0.0101813
St6galnac3	0.814238	0.250034
Il18rap	0.813832	2.13e-05
Mns1	0.813785	0.0159362
Letm2	0.812221	0.965205
Hspb11	0.810657	0.699975
Akr1c12	0.81012	1
Tom1l1	0.809439	0.645384
S100a11	0.808717	0.00225587
Mbnl3	0.808189	0.0455842
9930111J21Rik1	0.808119	1
Gsta4	0.808074	0.168354
Srcrb4d	0.807705	0.357567
Ctla2a	0.80722	0.0184541
Esyt1	0.807155	2.14e-15
Smad7	0.807149	0.28727
Tnfaip3	0.80706	0.539811
E030030I06Rik	0.805757	0.588829
Ribc1	0.805329	0.768875
Cd180	0.804912	0.00447748
Plxnb3	0.804416	0.942255
Gna14	0.802667	0.965205
Atg16l2	0.80252	0.559981
Dlgap5	0.802063	3.32e-08
Cd68	0.800793	0.339347
Sh2b3	0.799607	2.05e-08
Rgs7bp	0.799473	0.674943
4930481A15Rik	0.799391	0.812386
Zfp111	0.799319	0.331856
Rttn	0.799244	0.00179206
H2-DMa	0.798782	0.0184541
2310010J17Rik	0.798563	0.942255
Iqsec1	0.798557	0.00605349
Omp	0.798199	0.87258
Obfc2a	0.797798	0.0753395
Sh3d19	0.797771	0.000483566
Fzd5	0.797766	0.26426
Grap	0.797293	1
Atp10a	0.796949	8.1e-05
Nin	0.796908	6.46e-17
Cldn12	0.796577	0.0332031
Tmem173	0.796386	6.57e-05
Tmc7	0.795522	0.699975
A630007B06Rik	0.79473	0.00557092
Fam116b	0.794095	0.292464
Rbms3	0.793931	0.376887
Cenpj	0.793107	0.0118453
Slc16a6	0.792417	0.000608344
Tapbpl	0.791434	0.0125942
2010001M09Rik	0.791136	6.07e-10
Megf8	0.790829	0.00222247
Syne2	0.790693	0.0010411
Fbxw17	0.789506	0.87258
Tom1l2	0.789361	0.0281757
Lck	0.788745	0.645384
Calcrl	0.788728	1.5e-14
Plcb2	0.788561	3.01e-09
Ctsc	0.788547	6.7e-09
Osm	0.788096	0.447334
Crem	0.787158	0.69606
Irak2	0.786965	0.250034
1110018G07Rik	0.786712	2.39e-05
Stx3	0.785046	0.000157336
Slc46a3	0.784891	0.47162
Gltp	0.783944	2.5e-08
Pitpnm1	0.783759	5.03e-05
Vsig2	0.783633	0.69606
Rnd1	0.783383	0.0557598
Psrc1	0.783315	0.739116
Nfkbie	0.783236	0.357567
Runx1	0.783074	0.0016182
Erp27	0.781217	1
Tsc1	0.780791	0.017796
Dhrs3	0.778985	0.0257602
Pak1	0.778826	0.0157198
Tmem104	0.778399	0.0312317
Neurl3	0.778323	0.000466968
Wdr5b	0.777521	0.485466
Pag1	0.776497	0.00776332
Selplg	0.776306	4.31e-09
Sema4c	0.776249	0.24243
1600014C10Rik	0.775636	0.00201725
Crybg3	0.775571	0.345656
Zcwpw1	0.77479	0.107527
Bach1	0.774532	8.71e-09
Carhsp1	0.774312	0.00232515
Ces1d	0.774165	1
Fam107b	0.773822	2.91e-45
2200002J24Rik	0.771823	1
Fam83h	0.771674	0.739116
4930444A02Rik	0.771298	0.146132
Napepld	0.770966	0.376887
Zfp119a	0.770948	0.965205
Camta2	0.770857	0.157937
Trerf1	0.770753	0.0693798
Mfhas1	0.768646	0.26426
Cdk14	0.768311	0.107527
Cnst	0.767785	0.0205507
Llgl2	0.766963	0.376887
H2-DMb2	0.766065	0.699975
Hmgn1	0.765691	0.0802604
Nphp4	0.76566	0.434053
Tmem170	0.765338	0.511679
Agbl3	0.76459	0.588829
Ski	0.764297	0.0004577
Trpv2	0.764029	0.000154739
Bco2	0.763192	0.47162
Chd3	0.762738	8.38e-05
Grn	0.762636	7.1e-13
Fam117a	0.762345	9.85e-06
2310015A10Rik	0.762343	0.794126
Errfi1	0.762226	0.492615
Trim21	0.762097	0.195074
Itsn1	0.761703	0.000497331
Slc22a15	0.76118	0.588829
Epha1	0.760392	1
Trim14	0.760072	0.447334
S100pbp	0.7597	0.00214015
Otos	0.759525	0.47162
Trem1	0.758569	0.0496628
Hnf1b	0.758484	0.674943
Sec24a	0.757792	0.0373437
Pigg	0.756929	0.0316091
B3gnt7	0.756911	0.000113022
5033414D02Rik	0.75657	0.0223652
Fst	0.755827	1
Prox2	0.755811	0.980374
Gpr146	0.755302	0.134975
Trip11	0.754701	0.00303024
Ttc28	0.753605	0.396682
9030407P20Rik	0.752491	0.848929
Ephb4	0.752053	0.107527
Tmtc3	0.751695	0.0902709
Pcdh7	0.751411	0.00221855
Prkce	0.751408	0.0454954
Aph1b	0.751259	0.739116
Odf3b	0.750831	1
Fnip2	0.750504	0.0325111
Parp16	0.74988	0.162244
1700019G17Rik	0.749822	1
Zeb2	0.749397	4.89e-06
Lmbrd2	0.74851	0.148713
Zfp382	0.748163	0.812386
Gfi1	0.748017	3.15e-26
Batf2	0.747162	0.588829
4930524J08Rik	0.746369	0.965205
Pik3r6	0.74604	0.334404
4930581F22Rik	0.745992	0.616002
Paqr7	0.745938	0.00873992
Pik3cb	0.745043	0.000801499
Ifi35	0.745021	0.113852
Ccm2	0.744594	0.0020403
E330020D12Rik	0.74457	0.396682
Irf9	0.744511	0.292077
Enpp4	0.744407	0.0454954
Nav1	0.74419	0.255985
Lrrc25	0.744103	0.345656
Ubash3a	0.744087	0.0014676
Nhlrc2	0.744045	0.00241535
Per1	0.743349	0.130391
Parp9	0.743139	0.187861
Baiap2	0.742457	0.134975
Gm5431	0.742448	1
Maff	0.741203	0.56228
Als2cr4	0.740401	0.104276
Pan2	0.739921	0.00406791
Clec4a3	0.739437	0.965205
Spatc1	0.739343	1
Lass6	0.738666	1.2e-05
Lmtk2	0.738622	0.000108689
Fgd3	0.738565	0.177603
Morn2	0.738173	0.794126
Fosl2	0.738154	0.00467883
Leprot	0.73735	0.019382
Baz2b	0.737037	0.00778972
Ltbp3	0.736941	0.245115
Creld2	0.736897	6.12e-06
Dgat1	0.735899	0.0138332
Tlr9	0.735879	1
Txlnb	0.735675	0.965205
Cerkl	0.735624	0.616002
Ctsl	0.735549	0.0146847
Stat3	0.734927	2.1e-07
Cdh24	0.734906	0.980374
Pex11a	0.734511	0.87258
6720456H20Rik	0.734505	0.00849771
Ptgs2	0.734027	0.616002
Ptprv	0.733686	1
Pcx	0.732751	0.00495409
Bcorl1	0.732592	0.048065
Ptpn22	0.732181	0.0826587
Etv3	0.731521	0.04405
Gpr162	0.731375	1
Vcl	0.731094	0.00573471
Gsn	0.731019	2.4e-09
Nucb1	0.730989	1.31e-34
Nfia	0.730877	0.511679
Ifitm6	0.730683	0.902088
Chst11	0.729872	0.000567241
Zfyve26	0.728727	0.0281535
Lpgat1	0.728464	3.53e-06
Pacs2	0.727094	0.156022
Asap2	0.724905	0.0953799
Abcd2	0.723999	3.95e-05
Ankrd46	0.723461	0.0134073
E2f8	0.72319	9.58e-06
Prkca	0.723143	0.000693616
Zfp235	0.722698	0.69606
Mxd3	0.722334	0.331856
Eps8l1	0.721603	0.69606
Rasal2	0.721332	0.255985
Acss1	0.720869	0.345656
Hoga1	0.720797	0.768875
Rps6ka2	0.720659	0.00754176
Atp6v0d2	0.720656	1
Stim1	0.720432	1.67e-05
Trpm4	0.720323	0.588829
Slc6a8	0.720123	0.942255
Zfp516	0.7201	0.00368315
4931414P19Rik	0.719815	0.187861
Car2	0.719601	4.81e-05
Vezf1	0.719465	4.67e-05
Apobec3	0.718985	1.07e-05
Ccdc73	0.718895	0.87258
Polg2	0.718788	0.345656
Lin28a	0.718357	0.0281535
Pxmp4	0.718351	0.115589
Cnn2	0.718237	0.000549855
Slc22a3	0.717932	0.000821879
Adcy4	0.717851	1
AA467197	0.717746	1
Slamf7	0.717746	1
Trf	0.717333	0.0918879
Ablim1	0.716516	2.45e-08
Pkd1l2	0.716433	0.412718
6330403L08Rik	0.716306	1
Nfat5	0.716048	0.0405342
Scamp5	0.716014	0.942255
Cyld	0.715722	0.00106713
Arhgap18	0.714296	0.000532528
Ccdc91	0.714179	0.32026
Dnahc1	0.713494	0.812386
Zfp831	0.713494	0.812386
Lpl	0.713428	1
Stfa3	0.713428	1
Gpr137c	0.712876	1
Acp5	0.711349	0.69606
Tex2	0.711153	4.16e-06
Fer1l5	0.711034	0.588829
Kank2	0.71058	0.362619
Brpf3	0.710445	0.0953799
Rtn4rl2	0.7101	0.143758
Cnrip1	0.709846	0.942255
Fhod1	0.709227	0.377909
Zbtb8a	0.709018	0.171313
Stambpl1	0.708022	0.0204735
C030034L19Rik	0.707377	0.739116
Gm11641	0.707056	1
4930523C07Rik	0.706978	0.100332
Stim2	0.706357	0.0152233
Tpp1	0.705935	6.96e-05
Cmpk2	0.705911	0.377909
Il15ra	0.705718	0.319932
Gpr19	0.705559	0.362619
Galns	0.705178	0.00374599
Cln3	0.70481	0.109855
Klhl23	0.704603	0.0226552
Lilrb3	0.704547	1
Gnptg	0.704515	0.048854
1200016B10Rik	0.704426	0.143758
BC006779	0.70423	0.0581984
Zfp599	0.704181	0.848929
Gm8759	0.703985	1
Tuba8	0.702821	5.81e-05
Zswim6	0.702603	0.214658
C030039L03Rik	0.701678	1
Arhgef17	0.700643	0.768875
Dtx3	0.700608	0.0122141
Gpr84	0.699583	0.0795335
6430527G18Rik	0.698498	0.471225
Vps13c	0.6984	5.83e-06
Irgm1	0.697961	0.121011
6330408A02Rik	0.697366	0.616002
1700009P17Rik	0.697076	0.942255
Stom	0.697025	1.29e-12
Gng2	0.696998	0.0180727
4921517L17Rik	0.696645	0.902088
Atp6v0a1	0.696443	4.86e-05
Spata6	0.696007	0.292077
Neu3	0.695819	0.739116
Ift81	0.695441	0.359552
Nek6	0.694771	0.0562466
Ppp1r16b	0.694637	0.768875
Map4k2	0.694387	1.08e-06
Iffo2	0.6935	0.292077
Uggt1	0.69325	8.94e-16
Ldlrad3	0.693199	0.0226552
RP23-102L5.1	0.693131	1
Nav2	0.692442	0.0463714
Ccr5	0.692218	0.965205
Atl1	0.692065	1
Trim26	0.691944	0.255985
Prdm2	0.691919	0.0446802
Trak2	0.691863	9.44e-05
Mbd5	0.691065	0.223893
Gm9938	0.690989	0.674943
4932438A13Rik	0.690834	0.000659206
Usp49	0.689789	0.582797
Kctd11	0.68966	0.588829
Tex9	0.689327	0.639247
Ino80d	0.689259	1.75e-05
2610035D17Rik	0.689087	0.718211
Zik1	0.689049	0.848929
Vdr	0.688681	0.848929
1810020D17Rik	0.688519	0.414718
Ebi3	0.688182	0.414718
Stx11	0.688043	0.511679
Cdkn1a	0.687145	0.00738082
4930455F23Rik	0.687039	0.292077
Ero1lb	0.686843	0.0127937
Tmem150a	0.686631	0.980374
Cep170	0.686456	0.00431026
Ankrd13d	0.686211	0.660285
Clec2d	0.685605	0.87258
Bmx	0.685452	0.306205
Diap2	0.685171	0.115589
Nlrc3	0.684692	1
Xylt1	0.684676	0.137225
Gm17055	0.68418	1
Aff1	0.683736	2e-08
Espnl	0.683493	0.639247
Ift46	0.683361	0.188568
Csf3r	0.682896	0.011757
Fbxo44	0.682611	0.582797
Cpeb2	0.682264	0.345767
Armc9	0.681995	0.0801734
Jag2	0.681521	0.718211
Lrp5	0.680689	4.29e-12
Rbm43	0.680301	0.0159254
Ptprj	0.680212	0.56228
Cd82	0.680009	0.0250043
Foxo3	0.679639	0.000142989
Tbc1d10c	0.679331	0.0199805
Tfpi	0.678532	0.0344084
Plin3	0.678426	7.09e-06
Mllt4	0.677815	1
Sirpb1b	0.677815	1
Adap2	0.677815	1
Chi3l4	0.677815	1
Bcl9l	0.677567	0.179743
Cacnb2	0.67749	0.616002
BC046404	0.677325	0.582797
Nedd9	0.676611	0.00889562
Dtnb	0.676341	0.131839
1700023L04Rik	0.675813	1
Prx	0.675765	0.616002
Tjp2	0.675676	0.00167276
Dock8	0.675414	1.27e-15
Stat4	0.675122	0.00132141
Mov10	0.674458	0.051341
Hlf	0.674403	1.38e-14
Pygm	0.673459	0.942255
Tsku	0.673319	0.539811
Arhgap5	0.673073	0.137609
4930432K21Rik	0.672185	0.768875
Twsg1	0.671168	0.0160096
Fam63a	0.670993	0.0112663
Gm15753	0.670895	1
Rnf180	0.669414	0.794126
Gm4890	0.668651	0.980374
Arhgef10l	0.668154	0.0301914
Gm13710	0.668138	1
Gm4902	0.668138	1
Decr2	0.667899	0.434053
2410089E03Rik	0.667372	0.511679
Nes	0.666841	0.486636
Xbp1	0.666296	1.05e-07
Wdr19	0.666118	0.582797
Gnai3	0.665233	6.44e-17
Lphn1	0.664862	0.0153727
Cd109	0.664691	1
Tmem131	0.664564	3.4e-05
Carns1	0.664091	0.69606
Mlf1ip	0.663866	0.359552
C230081A13Rik	0.663853	0.131811
Zc3h6	0.663598	0.848929
Sepp1	0.663078	0.0641013
Spag1	0.663012	0.87258
Magi3	0.662796	0.197586
H2-Q7	0.662759	1.72e-06
Fggy	0.661905	0.69606
Klhl17	0.661823	0.156026
B230217O12Rik	0.66169	1
Gab3	0.660662	0.87258
Thsd1	0.65973	0.892895
Abr	0.659626	8.75e-06
Ppt1	0.65934	3.75e-05
Ap3m2	0.658637	0.674943
Psme2b-ps	0.658382	1
Slc9a3r2	0.65795	0.27978
Clec11a	0.657852	0.00548724
Gm6189	0.657475	0.639247
Lrrc48	0.657206	0.980374
Mmp9	0.656997	0.965205
Plcxd2	0.656964	0.812386
Cyb5d1	0.656694	0.980374
Ntn5	0.656314	0.965205
Nipal3	0.65565	0.0469163
Crat	0.655076	0.0160096
A130022J15Rik	0.654105	0.511679
Krtcap3	0.653518	0.965205
Cxxc5	0.653318	0.0153564
Psd3	0.653289	0.148945
1110008P14Rik	0.653195	0.143758
Smagp	0.653125	0.739116
AA415398	0.653035	1
Gm17690	0.652843	1
Dcaf6	0.652773	0.205964
Alox5ap	0.652138	1.35e-09
Pde4c	0.651658	0.848929
Nckap5l	0.651507	0.156026
H2-M3	0.651164	0.205171
Adal	0.651056	0.332257
Rb1	0.650848	0.00601819
Hivep1	0.650462	0.148945
2810025M15Rik	0.649861	0.0209541
Zfp839	0.649612	0.60214
Slc25a44	0.649482	0.0183189
Ms4a7	0.649399	1
Cd300lb	0.649144	0.130391
Synj1	0.64909	0.0301782
Bcl2l2	0.648918	0.0229162
Rsph3a	0.648891	0.942255
Gm12258	0.648791	0.980374
Gimap1	0.648423	0.0358906
Kif3b	0.648357	0.0613595
Atp13a2	0.648115	5.35e-05
Kremen1	0.647812	0.27978
Per2	0.647712	0.0329537
Rab11fip4	0.647494	0.718211
Klf13	0.64727	3.01e-05
Cerk	0.646754	3.66e-06
C630004H02Rik	0.646413	0.0274772
2210010C17Rik	0.645835	0.965205
Kctd21	0.645828	0.739116
Lama5	0.645724	0.256406
Slc16a7	0.645666	0.486636
Pdcd4	0.645617	1.43e-13
2010005H15Rik	0.645602	1
Gm16606	0.645296	1
Ikbip	0.644209	0.100587
Sepw1	0.644073	0.00133425
B230354K17Rik	0.643998	0.24385
Elovl6	0.643926	0.00025599
Zfp36	0.643887	0.718211
H6pd	0.643822	3.21e-06
Slc27a1	0.64378	0.492615
Mpo	0.643192	7.85e-165
Lman2l	0.643126	0.0200425
Zfp941	0.643103	0.965205
Helq	0.642657	0.105554
Paqr5	0.642646	0.0838075
Ccdc88a	0.642489	0.0794627
Prg2	0.641344	5.44e-38
Rnasel	0.641343	0.0426316
Plekhg2	0.641218	0.486636
L3mbtl3	0.639684	0.115172
Ier5	0.639191	0.256406
Muc13	0.638568	2.3e-05
Slit1	0.63813	1
4930570N18Rik	0.637211	1
Gm12758	0.636669	0.980374
Ctif	0.636409	0.343285
Antxr1	0.635622	0.195037
Gm4285	0.634719	1
Col11a2	0.634558	0.0374397
Clec4d	0.634071	0.0407926
Plekhn1	0.633538	0.87258
Ttc39b	0.633538	0.343285
Oaf	0.633536	0.0258869
Apold1	0.633493	0.965205
Mtap9	0.63297	0.205171
Marcksl1	0.632938	0.00415962
Dock4	0.631249	1
Rpl3l	0.631072	1
Casz1	0.630918	0.0637166
Gm1614	0.629271	0.582797
Il1rl1	0.629094	0.55003
Prss16	0.629086	0.24385
Arhgef4	0.629064	0.60214
Aim1l	0.628348	0.965205
Ubash3b	0.628102	0.0226891
Itpr3	0.62788	0.012307
Nxt2	0.627307	0.222733
Cltb	0.624271	0.125239
Zfr2	0.624048	1
Golm1	0.623529	0.000172166
Rhbdf2	0.623472	0.124152
Fsd1l	0.623343	1
Rab3a	0.623036	0.892895
Slc35d2	0.622985	0.768875
Nck2	0.621498	0.0783522
Bcl3	0.621472	0.674943
Mki67	0.621402	1.16e-13
Epx	0.621372	0.768875
[truncated: 9,590 more rows]

## Sheet: Sheet2_CommonUpGenes
Gene	Lineage	Log2FC (CAF1-OFF/Uninduced) iGMPs	FDR (CAF1-OFF/Uninduced) iGMPs	Log2FC (Chaf1b-deletion/MIGR1-control) HSPCs	FDR (Chaf1b-deletion/MIGR1-control) HSPCs	Log2FC (HOXA9-OFF/Uninduced) iGMPs	FDR (HOXA9-OFF/Uninduced) iGMPs
Tub	MULTI	10.2644	1.3e-89	4.85	6.8e-09	-0.302287	1
Cxcl3	MYELOID	8.85131	8.42e-33	4.75	9.5e-06	2.54119	0.631707
Ryr2	MULTI	7.50399	4.73e-16	6.35	1.2e-15	1.11133	1
Fbp2	LYMPHOID	6.70437	6.97e-09	4.84	3.3e-08	-0.18033	1
Gm364	MULTI	6.58868	8.78e-22	2.18	0.018	-0.295494	1
Cyp2a5	n.a.	6.32845	3.01e-05	4.08	0.0052	0.263128	1
Tgm3	MULTI	5.6862	2.69e-152	2.87	0.00025	-0.652163	0.534159
Myct1	HSPC	5.17044	4.03e-12	2.14	0.0048	-1.77681	0.631707
Pla1a	MYELOID	5.1137	0.0413332	3.68	1.2e-05	0.27154	1
Ccr4	LYMPHOID	4.88892	0.0233845	3.31	0.00025	0.485587	1
Folr1	MULTI	4.8747	1.03e-07	2.78	0.02	0.716636	1
Shank3	MEG/ERY	4.7468	1.23e-06	2.46	0.00025	-1.50553	1
Procr	HSPC	4.66148	1.03e-10	2.5	0.00053	0.60336	1
Cdcp1	MEG/ERY	4.64124	0.0413332	2.47	0.00025	2.15099	1
Kcnq3	LYMPHOID	4.37481	0.0233845	2.12	0.016	0.818835	1
Tg	LYMPHOID	4.35978	1.38e-05	1.72	0.00038	1.62715	0.749407
Cxcl9	LYMPHOID	4.22553	0.00736343	4.49	1.1e-06	0.490876	1
Hr	MULTI	4.07909	0.0413332	2.97	4.9e-05	0.968953	1
Gimap4	LYMPHOID	4.00277	1.45e-06	2.82	0.013	-3.14355	0.631707
Fbp1	MYELOID	3.9812	3.71e-22	2.99	2.7e-08	0.79762	0.486063
Il1b	MYELOID	3.8003	0.00142314	1.84	0.0008	3.21853	0.072482
Ramp3	LYMPHOID	3.50151	0.00081544	3.05	0.0015	1.08341	1
Pdzd2	MULTI	3.42923	0.00736343	1.74	0.0056	0.668397	1
Flt1	LYMPHOID	3.37145	5.73e-45	1.17	0.039	-0.181836	0.874736
Eng	MEG/ERY	3.22428	2.09e-09	1.25	0.019	-1.17165	0.585087
Fgf1	MULTI	3.05898	0.03502	3.12	0.0069	-0.300515	1
Sorbs3	MEG/ERY	2.97297	3.91e-05	2.49	0.00038	0.72267	0.679596
Ak1	HSPC	2.96191	0.00152965	1.76	0.015	-0.861861	1
Bspry	LYMPHOID	2.90518	0.00579536	2.71	0.00013	-1.07412	1
Camk2a	MULTI	2.67371	2.65e-05	1.76	0.034	-1.74469	0.179129
Lamb2	HSPC	2.60951	6.48e-11	1.77	0.018	0.381672	0.703142
Col4a2	HSPC	2.5551	6.95e-18	2.35	3.8e-07	-2.63903	0.00216223
Fgf3	HSPC	2.17625	3.32e-07	2.25	0.0017	-3.46933	0.004398
H1fx	MEG/ERY	2.13915	5.57e-43	5.01	6.5e-16	-1.66392	1.57554e-07
Socs2	HSPC	2.02231	0.000121561	1.28	0.022	-2.1178	0.0717849
Afp	LYMPHOID	1.75976	0.00209788	1.89	0.016	-0.435154	0.771193
Tmem176b	HSPC	1.74802	4.59e-24	1.75	4.1e-05	-1.36763	9.60236e-06
H3f3b	LYMPHOID	1.68914	1.11e-249	1.88	1.1e-06	-0.363912	1.93805e-06
Tmem176a	HSPC	1.64336	1.65e-08	1.61	0.042	-1.09662	0.0273724
Col4a1	HSPC	1.47254	7.75e-10	2.67	7.4e-05	-1.91205	4.11593e-06
Fat1	MULTI	1.32286	4.98e-05	2.23	0.02	-1.48712	0.00204513
Marcksl1	MULTI	0.632938	0.00415962	1.33	0.00097	-1.23258	1.79758e-06
