# Supplementary material for: Regulation of chromatin accessibility by the histone chaperone CAF-1 sustains lineage fidelity
Source: Nat Commun. 2022 Apr 29;13:2350. doi: 10.1038/s41467-022-29730-6 (PMC9054786; doi:10.1038/s41467-022-29730-6)
Supplement: Supplementary file 5 — Source Data [file 41467_2022_29730_MOESM5_ESM.xlsx]

## Sheet: Fig1
Fig1b						Lane	CAF-1 OFF
						1	shChaf1b-Clone 2
						2	shChaf1b-Clone 1
						3	shCTRL-Clone2
						4	shCTRL-Clone1
						*	Experiment not included in this manuscript.
							Molecular weight marker is labeled with kDa.
							Dashed lines indicate separate blots.
							Red dashed boxes indicate cropped sections presented in the manuscript.
							Loading controls are placed underneath corresponding blots.
Fig1c	IPTG Treated								E2 Withdrawal
	shCTRL #1	shCTRL #2	shChaf1b #6	shChaf1b #5	shChaf1b #4	shChaf1b #3	shChaf1b#2	shChaf1b #1	shCTRL #1	shChaf1b #1
	0.06	0.06	53.59	68.36	69.62	72.14	92.81	94.47	99.99	99.99
Fig1e
		MSCV-EV			MSCV-CHAF1B
	GFP MFI	578	575	685	113	155	133
	CD11b-PE MFI	171	183	195	49	65.5	53
	Gr1 -PE MFI	217	239	219	10.1	45.9	16.7
Fig1g
		HOXA9 GMPs			HOXB8 GMPs
	shCTRL	0.942948	1.11673	0.94032	1.00145	1.04217	0.989422
	shChaf1b-1	0.368108	0.399726	0.468073	0.42466	0.447536	0.502188
	shChaf1b-2	0.127158	0.136012	0.0931304	0.128598	0.147553	0.138758
Fig1h
											Lane	HOXA9-GMPs	HOXB8-GMPs
											1	shCTRL_Rep1	shCTRL_Rep1
											2	shChaf1b-1_Rep1	shChaf1b-1_Rep1
											3	shChaf1b-2_Rep1	shChaf1b-2_Rep1
											4	shCTRL_Rep2	shCTRL_Rep2
											5	shChaf1b-1_Rep2	shChaf1b-1_Rep2
											6	shChaf1b-2_Rep2	shChaf1b-2_Rep2
											7	shCTRL_Rep3	shCTRL_Rep3
											8	shChaf1b-1_Rep3	shChaf1b-1_Rep3
											9	shChaf1b-2_Rep3	shChaf1b-2_Rep3
												Molecular weight marker is labelled with kDa.
												Red dashed boxes indicate cropped sections presented in the manuscript.
												Loading controls are placed underneath corresponding blots.
Fig1j
	% GFP+	shCTRL			shChaf1b-1			shChaf1b-2
	HOXA9-GMP	1.78	1.92	1.77	60.6	56.5	59.6	32.5	33.6	28.2
	HOXB8-GMP	2.87	4.38	3.37	67.2	67	66.3	40.9	41.9	42.6

## Sheet: Fig2
Fig2a
										Lane	CAF-1 OFF	HOXA9 OFF
										1	Untreated	Untreated
										2	IPTG_treated_24 h	HOXA9 withdrawal_24 h
										3	IPTG_treated_48 h	HOXA9 withdrawal_48 h
										4	IPTG_treated_72 h	HOXA9 withdrawal_72 h
										5	IPTG_treated_96 h	HOXA9 withdrawal_96 h
											Molecular weight marker is labeled with kDa.
											Red dashed boxes indicate cropped sections presented in the manuscript.
											Loading controls are placed underneath corresponding blots.
												t
Fig2b		CHAF1A Expression				CHAF1B Expression
		CAF-1 OFF	HOXA9 OFF			CAF-1 OFF	HOXA9 OFF
	0 h	1	1		0 h	1	1
	24 h	0.84	0.82		24 h	0.36	0.9
	48 h	0.59	0.29		48 h	0.15	0.29
	72 h	0.54	0.04		72 h	0.13	0.04
	96 h	0.11	0.01		96 h	0.05	0.01
Fig2c	CAF-1 OFF	GFP			Gr1-PE			CD11b-PE/Cy7
	0 h	0.14	0.84	0.81	0.9	2.06	1.37	10.1	13	13.6
	24 h	8.66	7.29	8.02	2	1.85	1.5	26.3	17.3	18
	48 h	83.4	64.7	66.8	38.6	26.8	28.2	90.2	72.9	74.7
	72 h	91.5	85.7	85.5	39	40.3	37.1	96.5	94.2	94.3
	96 h	95.6	91	90.6	39.5	49.3	50.8	98.9	98.2	98.2
	120 h	94.8	90.4	90.6	36.7	55.5	49.3	98.5	98.5	98.1
	HOXA9 OFF	GFP			Gr1-PE			CD11b-PE/Cy7
	0 h	0.072	0.49	0.48	0.47	0.71	0.68	5.38	7.35	7.77
	24 h	40.3	36.9	37.3	0.23	2.33	2.29	76.1	68.6	65.1
	48 h	88	72.1	72	15.1	56.9	57.6	99.9	99.1	99
	72 h	97.7	96.8	96.2	66.6	98.5	97.7	100	100	100
	96 h	99.9	99.8	99.7	99.2	99.9	99.8	100	100	99.9
	120 h	100	99.9	99.8	99.9	99.9	99.9	100	100	100
Fig2d		Uninduced			CAF-1 OFF			HOXA9 OFF
	0 h	2.21485	2.29226	2.29004	2.25286	2.32429	2.18469	2.25768	2.1959	2.18469
	24 h	2.80755	2.67487	2.60315	2.43298	2.85735	2.78249	2.45179	2.73959	2.65707
	48 h	3.40694	3.33871	2.86453	2.73879	3.13612	3.33046	2.6284	3.00692	2.9859
	72 h	4.14953	4.08279	3.40506	3.17293	3.48366	3.35493	2.98002	3.03545	3.03305
	96 h	4.74036	4.72835	3.89427	2.98365	3.25892	3.20252	2.91434	2.76567	2.7767
Fig2e		IPTG Pulse+Chase % GFP+			E2 Withdrawal Pulse+Chase % GFP+
	0+6 Days	2.66	2.63	2.52	0.81	0.87	0.78
	1+5 Days	11.1	11.5	9.76	1.27	1.26	1.07
	2+4 Days	56.1	49.5	50.7	19.3	18.6	21.6
	3+3 Days	81.7	83.5	81.3	75.4	74.3	76.6
	4+2 Days	92.2	92.9	92.3	93.4	95	94.3
	5+1 Days	92.9	91.7	93.2	93.8	95.1	97.5
	6+0 Days	91.3	91.2	92.4	99.4	99.5	98.3
Fig2h	% pHrodo+
	Uninduced	1.12	1.02
	HOXA9 OFF	17.7	20.6
	CAF-1 OFF	1.09	1.99

## Sheet: Fig4c
Fig4c		% CD11b-/Gr1-			% CD11b+/Gr1+
	Chaf1b+/+	25	28.1		53.2	65.9
	Chaf1bΔ/Δ	8.15	10.1	4.87	75.1	64.6	70.5

## Sheet: Fig5j
Fig5j	UN (Uninduced)	CAF-1 OFF	HOXA9 OFF
	1.83898	2.62069	0.442615
	0.736084	1.2903	-0.132329
	-0.339236	2.45618	1.48955
	0.717347	1.92858	-0.0201197
	-0.439281	-0.323805	0.242347
	-0.640844	-7.20685e-05	-0.494348
	0.127662	2.716	0.324528
	-1.00512	-0.617835	-0.56444
	0.0123082	0.970668	0.60316
	-0.209505	0.454678	0.344706
	1.47601	1.35935	-0.644611
	1.38872	1.99771	0.894991
	0.628342	3.19606	1.17253
	-0.13065	2.72592	1.46588
	1.19128	0.747162	-0.377672
	1.46572	0.811292	1.06149
	-0.378577	0.463914	-0.044286
	0.0619953	1.12025	0.684732
	1.48826	3.156	0.301808
	0.135865	2.43341	1.33095
	-1.03111	0.244662	-1.26805
	-0.362823	1.84419	-0.345323
	-0.822527	0.365291	-0.543682
	-0.13065	1.02296	-0.257619
	-0.545687	0.0101963	-1.00581
	-1.32859	0.21373	-0.827475
	-0.747321	-0.0195511	-0.56444
	1.07992	3.6197	1.17253
	0.501618	-0.218622	-0.049867
	2.09477	3.33212	2.01641
	-0.0404519	-0.202797	0.126722
	-1.1646	0.0449617	0.625038
	-0.578109	-0.431808	1.11363
	-0.13065	0.777536	-1.13414
	1.36942	2.93954	1.06819
	-0.178744	0.675012	-0.505547
	-0.0800237	2.12838	0.0985248
	-0.88401	0.495623	-0.900231
	-1.97865	1.12838	0.241238
	-0.0643073	3.01613	0.143956
	1.22299	1.46963	0.283557
	0.295615	1.60315	-0.149403
	0.78362	2.68776	0.83549
	2.57337	4.04676	2.089
	0.291805	0.956156	-0.238408
	-0.507885	1.75474	0.000344402
	0.0236784	3.29223	1.288
	-1.20341	0.287036	-0.0389787
	0.504939	1.22319	0.193587
	0.000594775	0.580052	0.147434
	0.547422	0.292596	0.259988
	0.54254	2.35935	0.314544
	1.29998	2.36014	2.11849
	-0.250944	1.97239	1.71095
	0.626079	0.452201	-0.70718
	-0.246127	1.77101	1.13936
	0.662899	2.25812	0.83549
	-0.383769	0.911632	-1.12192
	0.80795	1.3214	-0.644611
	-0.420156	1.04524	-0.412437
	1.16308	2.37858	0.694478
	1.21652	3.40343	1.00507
	0.0774584	0.930762	1.08326
	0.032849	1.85819	0.276862
	-1.03754	0.488244	0.0850625
	-0.953772	0.561211	1.60137
	0.899939	2.69896	0.913139
	0.96246	2.39163	1.39492
	-0.00750153	2.3397	-0.56444
	-0.318277	1.16599	0.172525
	0.466591	1.99249	-1.51935
	1.31296	2.70534	1.03051
	0.219847	2.33212	1.34559
	0.791348	1.49562	0.00902665
	0.528313	1.4815	-0.090509
	-0.315074	5.51799	-1.20599
	-0.67497	0.580512	-1.25374
	-0.469452	0.619006	0.991953
	1.09174	2.10134	-0.149403
	1.29256	2.24286	0.503171
	0.639868	0.536265	0.0305064
	0.0213533	0.807888	0.232232
	0.684926	1.46086	2.12248
	0.175681	1.63613	0.34047
	-0.545687	1.39722	-0.412437
	-0.346378	1.15222	-1.00805
	-0.447123	0.713803	-0.451965
	-0.805249	0.958971	-0.380016
	-0.288191	0.671394	0.720013
	0.210387	1.58942	-0.498167
	-1.05179	1.58873	-0.976338
	0.224445	0.878952	-0.839063
	0.149458	2.75436	-0.63483
	-0.49322	1.2903	-0.228013
	-0.484287	1.20284	-0.0291085
	-0.0449199	1.41392	0.378976
	-0.0740662	-0.515873	1.61998
	0.573894	1.23591	1.02814
	0.938392	1.90724	0.494453
	1.33275	2.231	0.486634
	0.341419	-0.258293	-0.221754
	1.47201	2.91709	1.4151
	0.56979	2.0102	0.120058
	1.8932	3.30703	1.25053
	0.123107	1.33212	0.675026
	-0.520596	0.414587	0.254988
	1.062	1.70207	1.52616
	2.03928	3.39352	0.454296
	-0.268153	1.15379	0.970892
	-0.76808	0.51139	0.213167
	-0.353042	0.760218	0.800557
	0.333297	-0.103014	-0.473838
	1.36816	4.9228	2.10541
	-0.367689	1.71741	-0.725595
	1.60483	3.42733	1.47369
	0.363339	0.992638	0.0432424
	-0.800501	1.98539	1.20647
	0.271449	-0.0304457	-0.446384
	-0.0504794	1.11872	-0.127035
	-0.231579	0.401621	0.0412808
	0.879065	3.70478	1.95352
	-0.967151	-2.7783	-0.95523
	0.743819	1.18012	-0.301406
	2.93974	3.966	2.3473
	0.632311	-0.0282779	-0.233467
	1.42394	1.70051	-0.827475
	0.403687	1.52477	2.06561
	0.354777	1.59516	0.336024
	1.27653	3.39441	2.19719
	0.994881	2.80815	1.17253
	0.23192	2.05284	1.17253
	0.114463	0.747162	0.0350219
	1.61478	1.63168	0.574624
	-1.18723	2.0882	-0.745012
	0.992733	4.25269	0.816382
	-0.76808	0.609658	-0.605082
	1.12715	-0.907342	-0.9974
	-0.427631	0.404475	0.223151
	-2.00512	0.363833	0.860581
	0.508469	2.68224	1.29906
	-0.566749	0.644068	-0.467932
	0.48128	2.22265	1.072
	-0.0602604	0.471776	0.265635
	0.782935	3.38823	1.72947
	-0.0293664	0.467669	0.104354
	-1.76292	1.03066	-1.41244
	-0.169124	0.35812	1.136
	0.383923	1.25531	0.791435
	-0.115853	2.0882	0.615655
	4.68527	3.67316	4.14653
	-0.155741	1.82875	0.242915
	-0.237565	0.35812	0.0120607
	1.79535	2.64827	1.31003
	1.86935	1.4463	-0.226024
	0.688472	1.82336	0.69006
	1.31414	1.0716	1.06561
	-0.0692492	0.737178	-0.0754021
	-0.277491	0.897722	-0.902763
	-0.476825	2.19923	-0.290447
	0.67057	2.32451	0.930904
	0.56979	0.951303	-0.0245115
	-1.11615	0.556685	-0.251972
	-0.48613	0.464762	0.647434
	-0.19205	0.490822	0.487399
	-0.223759	0.561606	-0.0619399
	1.69378	3.38365	1.64826
	0.328782	1.02579	0.254988
	0.14143	1.12777	0.249147
	0.404509	1.51799	0.604753
	0.0788036	-0.0809516	-0.276459
	0.132385	1.92166	-0.56444
	0.142369	0.911418	-0.0754021
	0.313652	1.85265	0.0350219
	0.532315	1.82193	0.850597
	-2.13065	0.457655	1.12946
	-0.233743	0.615917	-0.312901
	0.816883	3.38871	2.25053
	-0.237565	1.42162	-0.363528
	0.475071	1.32005	-0.412437
	-0.867615	1.349	-1.09756
	1.7137	2.41355	1.23964
	1.62834	0.312759	-0.0619399
	1.72733	-1.61429	-0.049867
	2.03285	2.91943	2.60386
	0.492787	1.23259	0.420453
	0.536107	1.721	0.331223
	-1.53504	-0.690243	-0.766074
	-0.683191	0.159943	0.06461
	2.27145	2.08059	1.50956
	0.86935	4.68703	0.469911
	-1.67814	0.833319	0.757488
	0.395419	1.75436	1.66729
	-2.71561	1.61685	0.713094
	-1.45258	0.388708	0.265635
	-1.06925	0.638227	-1.0714
	-0.112034	1.67316	1.07299
	1.59182	1.42523	0.970892
	0.254014	1.05944	0.687099
	-0.532012	0.0679118	0.394918
	-0.469452	0.552724	-1.03693
	-1.28265	0.864345	-0.263574
	-0.95662	1.42523	-0.863099
	-0.201039	0.200021	0.0623425
	-1.71561	0.137952	-1.1494
	0.374586	0.897722	0.298056
	0.224831	0.180121	-0.56444
	1.5392	3.68262	2.76349
	0.409919	0.9723	0.0959041
	-0.0504794	0.325698	-0.107583
	0.399865	0.675777	0.97988

## Sheet: Fig6
Fig6c	shCTRL	shCebpa-1	shCebpa-2										Lane
	1.01287	0.517071	0.604338										1	shCTRL
	0.959182	0.520906	0.714625										2	shCebpa-1
	1.02795	0.509268	0.599375										3	shCebpa-2
													*	Experiment not included in manuscript.
														Molecular weight marker is labeled with kDa.
														Red dashed boxes indicate cropped sections presented in the manuscript.
														Loading controls are placed underneath corresponding blots.
Fig6d	shCTRL	shElf1											Lane
	1.03572	0.28											1	shCTRL
	0.882768	0.24											2	shElf1
	1.09373	0.31											*	Experiment not included in manuscript.
														Molecular weight marker is labeled with kDa.
														Red dashed boxes indicate cropped sections presented in the manuscript.
														Loading controls are placed underneath corresponding blots.
Fig6e	% GFP+	shCTRL			shCebpa-1			shCebpa-2
	NT	10.1	10.77	10.73	9.02	8.87	8.74	2.55	2.63	2.59
	CAF-1 OFF 48 h	78.23	76.9	75.89	31.32	30.92	31.87	55.87	54.98	54.25
	CAF-1 OFF 96 h	93.33	93.12	92.82	32.46	30.71	29.57	71.66	71.33	70.42
	HOXA9 OFF 48 h	88.08	87.74	87.84	70.29	70.95	69.39	79.42	79.03	79.04
	HOXA9 OFF 96 h	99.68	99.71	99.7	98.1	97.84	98.08	96.81	96.37	96.79
Fig6f	% GFP+	shCTRL			shElf1
	NT	2.8	2.64	2.73	2.27	2.15	2.22
	CAF-1 OFF 48 h	63.9	65.9	63.3	35.8	41.3	41.1
	CAF-1 OFF 96 h	92.4	93.3	93.1	56.7	60.5	58.2
	HOXA9 OFF 48 h	79.7	78.2	78.5	81.3	79.9	79.4
	HOXA9 OFF 96 h	98.6	98.5	98.2	99.4	99.6	99.2
Fig6g																			Lane
																			1	shCTRL_Uninduced
																			2	shElf1_Uninduced
																			3	shCTRL_IPTG-induced
																			4	shElf1_IPTG-induced
																			5	shCTRL_Uninduced
																			6	shCebpa-1_Uninduced
																			7	shCTRL_IPTG-induced
																			8	shCebpa-1_IPTG-induced
																			*	Experiment not included in manuscript.
																			#	Exposed band from ACTIN
																				Molecular weight marker is labeled with kDa.
																				Red dashed boxes indicate cropped sections presented in the manuscript.
																				Loading controls are placed underneath corresponding blots.
Fig6h	% CD41+	shCTRL			shCebpa-1			shCebpa-2
	NT	0.03	0.05	0.03	4.79	4.94	4.79	0.03	0.03	0.03
	CAF-1 OFF 48 h	2.95	2.7	2.88	5.4	4.8	4.6	0.8	0.5	0.5
	CAF-1 OFF 96 h	67.44	65.91	64.21	64.53	59.54	58.08	41.1	39.55	39.87
	HOXA9 OFF 48 h	3.24	3.18	3.36	8.41	7.8	8.21	2.51	2.55	2.55
	HOXA9 OFF 96 h	2.76	2.28	2.16	6.71	6.64	6.54	0.82	1.01	0.79
Fig6i	% CD41+	shCTRL			shElf1
	NT	0.056	0.057	0.072	0.06	0.045	0.039
	CAF-1 OFF 48 h	4.45	3.51	2.96	2.09	3.08	2.6
	CAF-1 OFF 96 h	71	69.4	69.2	38.3	38.9	37.5
	HOXA9 OFF 48 h	4.11	4.35	4.44	4.42	3.47	2.96
	HOXA9 OFF 96 h	2.28	2.85	3.28	5.72	4.72	5.55
Fig6j	% CD105+	shCTRL			shCebpa-1			shCebpa-2
	NT	1.48	1.66	1.66	1.19	1.07	1.36	1.63	1.69	1.56
	CAF-1 OFF 48 h	44.63	41.43	44.57	26.1	24.13	30.33	28.1	29.97	24.73
	CAF-1 OFF 96 h	56.48	49.93	50.25	46.25	50.6	44.55	45.67	45.3	49.55
	HOXA9 OFF 48 h	1.63	1.47	1.53	2.59	2.7	1.7	1.99	2.5	2.24
	HOXA9 OFF 96 h	12.57	9.51	9.09	13.14	13.46	10.42	9.87	8.67	7.44
Fig6k	% CD105+	shCTRL			shElf1
	NT	1.48	1.66	1.66	1.06	2.49	1.73
	CAF-1 OFF 48 h	44.63	41.43	44.57	42.05	38	48.4
	CAF-1 OFF 96 h	56.48	49.93	50.25	39.2	39.8	40.2
	HOXA9 OFF 48 h	1.63	1.47	1.53	1.24	0.93	0.995
	HOXA9 OFF 96 h	12.57	9.51	9.09	11.235	13.3	12
Fig6l		Cxcl3			Gfi1b			Tubby
	shCTRL	1.05601	0.922312	1.02672	1.00744	1.01484	0.978102	0.92591	0.992245	1.08846
	shCebpa-1	0.325441	0.348107	0.376983	0.749246	0.553474	0.591763	0.340755	0.347136	0.268831
	shCebpa-2	0.373152	0.350541	0.34177	0.426487	0.466587	0.322369	0.533555	0.654927	0.57359
Fig6m		Cxcl3			Gfi1b			Tubby
	shCTRL	1.04877	1.0103	0.943775	1.05187	0.97907	0.971015	1.04466	0.990248	0.966672
	shElf1	0.374379	0.342953	0.360419	0.533442	0.694689	0.540409	0.553369	0.589488	0.520986

## Sheet: FigS1
FigS1b										Lane
										1	Uninduced
										2	CAF-1 OFF
										3	HOXA9 OFF
										*	Experiment not included in manuscript.
											Molecular weight marker is labeled with kDa.
											Red dashed boxes indicate cropped sections presented in the manuscript.
											Loading controls are placed underneath corresponding blots.
FigS1c		Chaf1a			Chaf1b
	MSCV-EV	0.846029	0.89482	1.25915	0.883147	1.05095	1.06591
	MSCV-CHAF1B	0.85905	0.764083	0.928616	19.2487	18.8018	20.6595
FigS1d							Lane
							1	MSCV-EV_Clone 2
							2	MSCV-CHAF1B_Clone 2
							3	MSCV-EV_Clone 1
							4	MSCV-CHAF1B_Clone 1
							*	Experiment not included in manuscript.
								Dashed lines demarcate separate blots.
								Molecular weight marker is labeled with kDa.
								Red dashed boxes indicate cropped sections presented in the manuscript.
								Loading controls are placed underneath corresponding blots.
FigS1e	Hours	MSCV-EV			MSCV-CHAF1B
	0	10.1	10.1	10.2	7.39	7.39	7.54
	12	27.8	27.1	27.2	23.2	24.1	20.4
	24		40.9	40.9	42.3	42.2	41.1
	36	45.4	44.6	44	50.9	50.8	49.5
	48	57.9	57.1	58	62.3	61.7	61.4

## Sheet: FigS3
FigS3d		% GFP+
	Uninduced	0.15	0.15	0.15
	CAF-1 OFF	65	62.6	64.9
	HOXA9 OFF	54.1	56.3	48.7
FigS3e		% G0/G1			% S			% G2
	Uninduced	24.6	29.9	30.8	70.7	66.1	65.7	4.7	3.9	3.6
	CAF-1 OFF (Parent)	17.2	19	17.8	78.6	76.9	78.6	4.2	4.1	3.5
	CAF-1 OFF (GFP-)	19.4	21.5	20.3	78.1	75.8	77.6	2.5	2.6	2.1
	CAF-1 OFF (GFP+)	16.0385	17.4009	16.5414	78.8893	77.5498	79.198	5.07217	5.04929	4.26065
	HOXA9 OFF (Parent)	52.1	50.7	48	45.2	46.4	48.9	2.7	2.9	3.1
	HOXA9 OFF (GFP-)	53.9	52.4	49.6	43.9	45.2	47.8	2.2	2.4	2.6
	HOXA9 OFF (GFP+)	50.5742	49.2765	46.2619	46.2422	47.354	50.0753	3.18356	3.36942	3.66282
FigS3i	% GFP+	1.0x SCF			0.1x SCF			0.02x SCF
	Uninduced	4.85	4.68	4.58	3.1	2.55	2.45	7.76	7.1	7.05
	CAF-1 OFF	78.5	79.5	79.3	30.5	28.1	29.2	24.5	24.4	22.3
	HOXA9 OFF	83.1	83.6	84	76.8	76.4	76.9	96.8	97.9	97.6

## Sheet: FigS4
FigS4e														Lane
														1	Uninduced
														2	CAF-1 OFF 48 h
														3	CAF-1 OFF 96 h
														4	HOXA9 OFF 48 h
														5	HOXA9 OFF 96 h
														*	Experiment not included in manuscript.
															Molecular weight marker is labeled with kDa.
															Red dashed boxes indicate cropped sections presented in the manuscript.
															Loading controls are placed underneath corresponding blots.
FigS4f	% GFP+	Clone 1			Clone 2
	0 h	5.03	5.12	5.23	7.15	7.27	7.12
	48 h	72.4	72.8	72.9	32.6	32.9	32.6
	96 h	85.3	85.5	85.3	24.2	24.4	23.9
	% CD41+	Clone 1			Clone 2
	0 h	0.69	0.65	0.67	0.53	0.57	0.53
	48 h	30.9	31	31.6	8.89	8.42	8.85
	96 h	86.8	86.8	86.9	26.4	26.4	26
	% CD105+	Clone 1			Clone 2
	0 h	0.17	0.11	0.11	0.34	0.35	0.41
	48 h	39.5	39.8	39.9	15.4	15.5	16.4
	96 h	38.8	40.6	38.7	7.62	8.18	7.79

## Sheet: FigS5
FigS5b	Sample 1	Sample 2	Sample 3	Sample 4	Sample 5	Sample 6	Sample 7	Sample 8	Sample 9	Sample 10
	2.21	91.5	99.6	99.9	99.4	99.6	99.6	32.8	65.7	85.8
		90.8	99.8	99.9	99.4	99.6	99.6	36.9	62.1	85
		90.6	99.9	99.8	99.2	99.6	99.7	39.3	68.5	85.1
FigS5c	Sample 1	Sample 2	Sample 3	Sample 4	Sample 5	Sample 6	Sample 7	Sample 8	Sample 9	Sample 10
	0.13	90	3.95	10	37.6	54.6	60.5	28.6	73.9	89.5
		89.4	3.76	10.6	37.5	55.3	66.6	31	62.9	88.3
		88.4	3.75	10.3	40.1	57.5	65.9	33.5	70	88.2

## Sheet: FigS7
FigS7c	CAF-1 OFF	Cebpa		Elf1
	0 h	234.915	267.83	177.545	169.835
	24 h	361.14	203.92	151.2	162.98
	48 h	356.3	260.29	156.74	132.23
	HOXA9 OFF	Cebpa		Elf1
	0 h	241.53	262.72	172.06	183
	24 h	255.15	239.78	188.04	215.61
	48 h	175.81	159.94	181.22	174.23
FigS7d												Lane
												1	Uninduced_Rep1
												2	CAF-1 OFF_Rep1
												3	HOXA9 OFF_Rep1
												4	Uninduced_Rep2
												5	CAF-1 OFF_Rep2
												6	HOXA9 OFF_Rep2
												*	Experiment not included in manuscript.
													Molecular weight marker is labeled with kDa.
													Red dashed boxes indicate cropped sections presented in the manuscript.
													Loading controls are placed underneath corresponding blots.
FigS7e		CAF-1 Sensitive	HOXA9 Sensitive
	K4me1	1.66932	2.46907
	K4me3	2.46428	2.81256
	K27ac	2.25634	3.2131
	K27me3	0.0317089	-0.304854
	K9me3	1.12928	-0.36257

[truncated: 1 more sheets: FigS9]
